# Supplementary material for: Exploring the Imbalance of Periodontitis Immune System From the Cellular to Molecular Level
Source: Front Genet. 2021 Mar 26;12:653209. doi: 10.3389/fgene.2021.653209 (PMC8033214; doi:10.3389/fgene.2021.653209)
Supplement: Supplementary file 1 [file Table_1.XLSX]

## Sheet: GSE10334_CIBERSORT_result
Sample	B cells naive	B cells memory	Plasma cells	T cells CD8	T cells CD4 naive	T cells CD4 memory resting	T cells CD4 memory activated	T cells follicular helper	T cells regulatory (Tregs)	T cells gamma delta	NK cells resting	NK cells activated	Monocytes	Macrophages M0	Macrophages M1	Macrophages M2	Dendritic cells resting	Dendritic cells activated	Mast cells resting	Mast cells activated	Eosinophils	Neutrophils	P-value	Correlation	RMSE
GSM261086	0	0.0383955	0.388334	0.104672	0.0102507	0.0660533	0	0	0	0	0.134843	0	0	0	0.0164544	0.117662	0.0271124	0.00635152	0	0.0634709	0	0.0263999	0.003	0.595281	0.826849
GSM261087	0.0465426	0	0.548474	0	0.00814588	0.0740844	0.0264148	0	0	0	0.0783468	0	0	0	0.0140891	0.103903	0.00995509	0	0	0.0608961	0.00117968	0.0279675	0	0.661956	0.786857
GSM261088	0	0.094957	0.0265699	0.132275	0.0247394	0.061213	0.0780652	0	0	0	0.201769	0	0.0118633	0	0.0476036	0.0614831	0.127845	0	0	0.0968612	0	0.0347561	0.044	0.327797	0.950458
GSM261089	0	0.0212435	0.469035	0.0910467	0	0.0657361	0	0.00546609	0	0	0.0916395	0	0	0	0.00327341	0.126452	0.0347799	0.00706348	0	0.0459716	0	0.0382928	0	0.69819	0.776419
GSM261090	0.00554459	0.00350068	0.343694	0.130867	0	0.061356	0	0	0.016171	0	0.104145	0	0.012325	0	0.00412983	0.141613	0.0617049	0.0180311	0	0.0565989	0	0.0403189	0.023	0.378703	0.924254
GSM261091	0.0686691	0	0.157939	0.150818	0	0.0636036	0	0.0117948	0.0581406	0	0.0869575	0	0.167724	0	0.00300731	0.043736	0.0999021	0.0255759	0	0.0473915	0	0.0147402	0.294	0.14192	1.00774
GSM261092	0.0472876	0	0.442052	0.0127256	0.0124246	0.0960816	0.043872	0	0	0	0.107642	0	0	0	0.0191619	0.0666286	0.0543676	0	0	0.0626581	0	0.0350979	0.011	0.503869	0.870772
GSM261093	0.0217257	0	0.593991	0.0549581	0.00924538	0.0181538	0.0138127	0.0219691	0	0	0.0647366	0	0	0	0.0136354	0.0870608	0.0382839	0	0	0.0278508	0	0.0345772	0	0.815302	0.69088
GSM261094	0.0490449	0	0.345008	0.0574411	0	0.0661343	0.0432452	0	0	0	0.0884936	0	0	0	0.0273593	0.110977	0.0620281	0	0	0.0818452	0	0.0684231	0.011	0.505154	0.872672
GSM261095	0.0697048	0	0.389382	0.0322885	0.0796428	0	0.0521925	0.0150336	0	0	0.0538507	0	0	0	0.0360916	0.133101	0.0738021	0	0	0.0357501	0	0.0291605	0	0.685626	0.797107
GSM261096	0.0259468	0.00990095	0.0587202	0.042631	0.0251708	0.141976	0.0329062	0	0	0	0.165444	0	0	0	0.024918	0.117519	0.154918	0	0	0.144125	0	0.0558245	0.025	0.374924	0.925651
GSM261097	0.102849	0	0.160453	0	0	0.173175	0.0470446	0	0	0	0.170283	0	0	0.0535531	0.046534	0.0731983	0.05345	0	0	0.0815586	0	0.0379011	0.019	0.406468	0.911028
GSM261098	0.0728403	0	0.22184	0.108759	0	0.0693704	0	0.00649035	0.0217775	0	0.128536	0	0.0687235	0.037348	0.0253525	0.0731826	0.0628888	0.0120027	0	0.0690637	0	0.0218254	0.013	0.479629	0.883294
GSM261099	0.217039	0	0.0903715	0.14361	0	0.0608063	0	0	0.0390808	0	0.0829063	0	0	0	0.0427358	0.120008	0.0868132	0	0	0.0885303	0	0.0280984	0.058	0.304181	0.953995
GSM261100	0.126755	0	0.294216	0.101678	0.0163469	0	0.00137065	0	0.0051355	0	0.0706004	0	0	0	0.015797	0.163433	0.0912969	0	0	0.0795891	0	0.0337819	0.01	0.51371	0.8719
GSM261101	0.0841794	0	0.223925	0.0616762	0.00172759	0.020476	0.0185332	0	0	0	0.0962626	0	0	0	0.00878828	0.0867002	0.0444853	0.00900101	0	0.100242	0	0.244002	0.002	0.606376	0.814724
GSM261102	0.0876249	0	0.0617001	0.126682	0	0.0646459	0	0.031739	0.00640139	0	0.131474	0	0	0	0.0202286	0.128037	0.174629	0.0247637	0	0.0466421	0	0.0954322	0.05	0.314583	0.948594
GSM261103	0.0724252	0	0.170945	0.0789	0.020761	0.0467174	0.0402642	0	0.0134882	0	0.1604	0	0	0	0.0274965	0.105032	0.0664721	0	0	0.127391	0	0.069707	0.05	0.314135	0.950802
GSM261104	0.0559522	0	0.236599	0.0710538	0.0763181	0	0.0222164	0	0.0300441	0	0.138851	0	0	0	0.017925	0.0691832	0.0480472	0	0	0.132635	0	0.101175	0.023	0.380232	0.922488
GSM261105	0	0.0164849	0.434842	0.0660958	0.0210834	0.0135912	0.00290811	0.0122623	0	0	0.0853646	0	0	0	0.0290467	0.106229	0.0830225	0	0	0.0935237	0	0.0355457	0.002	0.609798	0.821394
GSM261106	0.0332204	0	0.378093	0.0738894	0	0.0421119	0.0485886	0	0	0	0.0931313	0	0	0	0.0293184	0.104392	0.0712264	0	0	0.0874194	0	0.0386096	0.005	0.545448	0.853491
GSM261107	0.0556187	0	0.597821	0.0505083	0	0.0232145	0.00758116	0.0119272	0.00396368	0	0.0535738	0	0	0	0.0128098	0.0693443	0.0322219	0.00206799	0	0.0402382	0	0.0391097	0	0.705692	0.757036
GSM261108	0.055598	0	0.587378	0.104468	0	0.00225383	0	0.0135501	0.0160725	0	0.0458125	0	0	0	0.0123789	0.0365681	0.0726654	0	0	0.0302195	0	0.0230348	0	0.804428	0.698455
GSM261109	0.0514766	0	0.114533	0.145923	0.00850388	0.0141145	0.0144414	0	0	0	0.166364	0	0	0	0.0173153	0.0660762	0.27498	0.0110408	0	0.0632447	0	0.0519866	0.021	0.384144	0.9208
GSM261110	0.0308949	0.0297954	0.250891	0.103704	0	0.0792787	0.0536601	0	0	0	0.141425	0	0	0	0.0302038	0.0401834	0.0962323	0	0	0.117254	0	0.0264776	0.011	0.500452	0.869507
GSM261111	0.110798	0	0.184306	0.0815058	0.0522476	0.0453115	0.0508618	0.00345762	0	0	0.128705	0	0	0.0239456	0.0305562	0.0546957	0.075863	0	0	0.0972473	0	0.0604985	0.021	0.388835	0.91867
GSM261112	0.0945904	0	0.287577	0.0967237	0.00394374	0.028223	0.0539688	0	0.00633282	0	0.130979	0	0	0	0.0221074	0.0542765	0.0946379	0	0	0.0936999	0	0.0329398	0.007	0.5338	0.857989
GSM261113	0.090266	0	0.0393943	0.0953449	0	0.0860647	0.0646722	0	0	0	0.173919	0	0	0	0.0320111	0.0524461	0.204554	0	0	0.0807448	0	0.080583	0.063	0.299487	0.958103
GSM261114	0.0115977	0.034225	0.27119	0.0607051	0	0.137318	0.013299	0	0	0	0.146167	0	0	0	0.0133421	0.0845405	0.0755121	0.00184095	0	0.067252	0	0.0830109	0.042	0.349732	0.935123
GSM261115	0.107144	0	0.0901193	0.0889774	0	0.118902	0.0195369	0	0	0	0.141821	0	0	0	0.0301865	0.0544936	0.130006	0.000322958	0	0.122969	0	0.0955208	0.044	0.332119	0.943341
GSM261116	0.197191	0	0.0367518	0.0521766	0	0.101797	0	0	0.0747352	0	0.162084	0	0	0	0.0155237	0.0251124	0.0782493	0.00459853	0	0.158011	0.000142561	0.0936271	0.067	0.293251	0.966075
GSM261117	0.212784	0	0.0465779	0.0046076	0	0.0914071	0	0	0.0605949	0	0.150824	0	0	0	0.0612889	0	0.179041	0	0	0.171428	0	0.0214458	0.044	0.327822	0.94902
GSM261118	0	0.0109077	0.454801	0.0845237	0.0131156	0.0545391	0.0141858	0	0	0	0.109981	0	0.032711	0	0.0174403	0.0776067	0.0214631	0.014083	0	0.0574004	0	0.037241	0.026	0.369107	0.929159
GSM261119	0.0281428	0	0.364352	0.0910173	0.018444	0.0754203	0.0239664	0	0	0	0.111561	0	0	0	0.0165892	0.0995893	0.0251135	0.0133987	0	0.0920263	0	0.0403796	0.019	0.409498	0.910811
GSM261120	0.0599044	0	0.150671	0.137227	0.0324028	0	0.0155338	0.00205939	0	0	0.182782	0	0	0.0243281	0.0115337	0.0928902	0.077941	0.0225971	0	0.124613	0	0.0655156	0.015	0.446729	0.892388
GSM261121	0.0121524	0.0409542	0.200982	0.0920866	0.0289706	0.0541273	0.0559382	0	0	0	0.18175	0	0	0	0.0134987	0.0849163	0.0283775	0.0111725	0	0.0906962	0	0.104377	0.046	0.324639	0.947232
GSM261122	0.116901	0	0.0265017	0.13743	0.108587	0.0867324	0.00135537	0	0	0	0.178466	0	0	0	0.0380959	0.0805017	0.119563	0	0	0.0836914	0	0.0221748	0.044	0.329417	0.95049
GSM261123	0.0203973	0.0478398	0.400017	0.022422	0.0214168	0.102527	0.0431213	0	0	0	0.110007	0	0	0	0.0285716	0.0542446	0.0184776	0	0	0.0868065	0	0.0441512	0.011	0.505729	0.868531
GSM261124	0.0829198	0	0.335656	0.0433132	0.00789959	0.0722612	0.00921175	0	0	0	0.0940862	0	0	0	0.0240174	0.0427577	0.0142174	0	0	0.181728	0.0118903	0.0800418	0.003	0.578365	0.829548
GSM261125	0.0566138	0	0.157773	0.16332	0	0.114223	0	0	0	0	0.136688	0	0.00255339	0	0.0411659	0.120633	0.108501	0.00442364	0	0.053032	0	0.041073	0.136	0.215764	0.989533
GSM261126	0.0650404	0	0.253913	0.106112	0	0.131775	0.00135657	0.0190978	0	0	0.12925	0	0.0402866	0.000292957	0.0574926	0.0260226	0.0802003	0	0	0.0651785	0	0.0239811	0.045	0.325644	0.945117
GSM261127	0.125999	0	0.0284535	0.164711	0	0.0187579	0	0.0128698	0.0359895	0	0.130266	0	0.033282	0	0.0230659	0.0911035	0.188103	0.0412312	0	0.0608391	0	0.0453282	0.048	0.320924	0.946806
GSM261128	0.0364974	0	0.319781	0.00297876	0.0434728	0.111544	0.0321296	0	0	0	0.0776078	0	0	0	0.0159141	0.166178	0.0382804	0	0	0.0751909	0	0.0804264	0.016	0.438945	0.900389
GSM261129	0.0196391	0	0.430866	0.0380989	0.0570289	0.0152651	0.00970361	0	0	0	0.09308	0	0	0	0.0148362	0.122688	0.0521804	0	0	0.0761237	0.00516683	0.0653233	0	0.651641	0.803373
GSM261130	0.0185396	0.00408454	0.440723	0.0722595	0	0.0633861	0.0118112	0	0.00468134	0	0.108395	0	0	0	0.0221219	0.100414	0.0474906	0	0	0.0643282	0	0.0417653	0	0.638663	0.806705
GSM261131	0.0361662	0	0.532904	0.0944568	0	0.0371554	0.0217443	0	0	0	0.0671411	0	0	0	0.0115697	0.0563674	0.0273792	0.00201069	0	0.0720411	0	0.0410639	0	0.709725	0.760162
GSM261132	0.0650946	0	0.235202	0.118872	0.0152332	0.0363243	0.0572685	0.0190185	0	0	0.129351	0	0	0.0119868	0.114793	0.024454	0.0862406	0	0	0.0815537	0	0.00460812	0	0.670245	0.773927
GSM261133	0.0920335	0	0.282445	0.154981	0	0	0.0507427	0.0200162	0	0	0.0969233	0	0	0.030633	0.0901581	0.0309879	0.0632361	0	0	0.0752874	0	0.0125562	0.001	0.632806	0.803014
GSM261134	0.142598	0	0.0319077	0.107522	0	0.0294741	0	0	0.112599	0	0.150814	0	0	0	0.0569665	0.00366949	0.125021	0	0	0.184939	0	0.054489	0.052	0.309949	0.960769
GSM261135	0.0436604	0	0.348642	0.0503354	0.0218821	0.0938765	0.0482911	0	0	0	0.116395	0	0	0	0.0319227	0.0930221	0.0337221	0	0	0.0755716	0	0.0426791	0.01	0.515074	0.865637
GSM261136	0.0293616	0.0017381	0.285367	0.032851	0.069738	0.0347004	0.0462528	0	0	0	0.164214	0	0	0	0.0208315	0.135382	0.0688085	0	0	0.0661716	0	0.0445833	0.017	0.426621	0.9039
GSM261137	0.0423477	0	0.319673	0.065869	0	0.139885	0.0120603	0	0	0	0.131349	0	0.00634536	0	0.0268085	0.0688393	0.0752551	0	0	0.0801813	0	0.031387	0.03	0.361904	0.930526
GSM261138	0.252901	0	0.0760957	0.0461253	0	0.13846	0	0	0.0640083	0.0489394	0	0.0187823	0	0.000598514	0.0807536	0.0563305	0.11087	0	0	0.0682116	0	0.0379242	0.042	0.346716	0.937887
GSM261139	0.185048	0	0.032858	0.0839717	0	0.126777	0.058269	0.0384751	0	0	0.156286	0	0	0	0.0422647	0.0497843	0.0952412	0	0	0.0951437	0	0.0358816	0.017	0.422695	0.903588
GSM261140	0.0834769	0	0.143126	0.0631219	0	0.156949	0.0443304	0	0	0	0.153652	0	0	0	0.030006	0.133132	0.0528995	0.00677048	0	0.0513372	0	0.0811983	0.042	0.345704	0.936495
GSM261141	0.0410053	0	0.432223	0.06765	0	0.0990079	0.0281764	0	0	0	0.119337	0	0	0.00715719	0.0143206	0.0599676	0.0236045	0.00323886	0	0.0595094	0	0.0448031	0.003	0.594014	0.826555
GSM261142	0.0712392	0	0.447799	0.042066	0	0.0825822	0.0153066	0	0	0	0.0673651	0	0	0	0.0117598	0.0848435	0.0421957	0	0	0.0747607	0	0.060082	0	0.739934	0.760302
GSM261143	0.119642	0	0.0488998	0.162704	0	0.12839	0	0	0	0	0.0894581	0	0	0	0.0440073	0.0857987	0.163014	0	0	0.123193	0	0.0348929	0.018	0.416403	0.90641
GSM261144	0.078516	0	0.447504	0.0121934	0	0.106106	0.0167282	0	0	0	0.0793433	0	0	0	0.019431	0.10369	0.0147247	0	0	0.0553712	0	0.0663928	0.005	0.555619	0.847887
GSM261145	0.146884	0	0.0512021	0.125168	0	0.100408	0	0	0.0250214	0	0.136798	0	0	0	0.0200019	0.0420589	0.0901388	0	0	0.171273	0.00737866	0.0836672	0.043	0.344882	0.941318
GSM261146	0.0716794	0	0.42752	0	0.000504458	0.113179	0.0139203	0	0	0	0.101798	0	0	0	0.00998133	0.102291	0.0323149	0	0	0.059836	0	0.0669753	0.012	0.497574	0.874761
GSM261147	0	0.0144227	0.653148	0.0256027	0.00158615	0.0325162	0.0225214	0	0	0	0.0629761	0	0	0	0.00369271	0.0825054	0	0.00323943	0	0.0274064	0	0.070383	0	0.785832	0.694603
GSM261148	0.0166564	0	0.50426	0.0396901	0	0.0350427	0.0112334	0.00201135	0	0	0.0766821	0	0	0	0.00399489	0.111052	0.0260538	0	0	0.0594108	0	0.113913	0	0.732622	0.751993
GSM261149	0.0549496	0	0.345357	0.0714197	0.0388191	0.0547627	0.0628849	0	0	0	0.115379	0	0	0	0.0198306	0.0955424	0.0358913	0	0.000839127	0.0439769	0	0.0603478	0.015	0.447576	0.895644
GSM261150	0.170019	0	0.0497903	0.123664	0	0.0976693	0.0960912	0.00193527	0	0	0.165562	0	0	0	0.0216846	0.0927569	0.0821315	0	0	0.0761942	0	0.0225017	0.025	0.371522	0.927655
GSM261151	0.177802	0	0.0164343	0.100138	0.0733916	0.0536767	0.0765606	0.00421951	0	0	0.130083	0	0	0.0314654	0.0412168	0.0876273	0.119442	0	0.0170521	0.0309877	0.00453252	0.0353703	0.019	0.409184	0.909686
GSM261152	0.0414325	0	0.309853	0.0546592	0	0.111732	0.0286054	0	0	0	0.119954	0	0	0	0.0390345	0.0856941	0.00652129	0	0	0.0669299	0	0.135584	0.028	0.36463	0.928957
GSM261153	0.0806916	0	0.301068	0.0711454	0	0.0694185	0.0371317	0	0	0	0.117277	0	0	0	0.0165527	0.11997	0.0272256	0	0	0.0599311	0	0.0995892	0.011	0.509129	0.870148
GSM261154	0.0404998	0	0.339263	0.0877458	0	0.086481	0.0291669	0	0	0	0.111604	0	0	0	0.0434258	0.0762724	0.0148631	0	0	0.0541252	0	0.116553	0.016	0.428116	0.902072
GSM261155	0	0.0510435	0.220672	0.0539539	0.00688348	0.0540456	0.0567637	0	0	0	0.125925	0	0	0	0.0866584	0.036343	0.152229	0	0	0.111459	0	0.0440241	0.013	0.48083	0.877631
GSM261156	0.00795787	0.0141578	0.0550343	0.0807181	0	0.167958	0.0739552	0	0	0	0.158464	0	0	0	0.0511036	0.0561465	0.0898967	0	0	0.117605	0	0.127002	0.043	0.338432	0.944833
GSM261157	0.065448	0	0.280676	0.0471639	0	0.114944	0.0640264	0	0	0	0.114768	0	0	0	0.0382163	0.0860041	0.0555719	0	0	0.0598946	0	0.0732864	0.049	0.317389	0.947095
GSM261158	0.035952	0.0378262	0.215969	0.0965663	0.0400986	0.0236868	0.0660369	0.0115505	0	0	0.134438	0	0	0	0.0229074	0.0990519	0.0491829	0	0	0.0996995	0	0.0670338	0.035	0.358238	0.931491
GSM261159	0.0230544	0	0.0806217	0.0563767	0	0.0653547	0.0215941	0	0.0717892	0	0.215411	0	0	0	0.0339246	0	0.198979	0	0	0.184746	0	0.0481487	0.081	0.273071	0.97883
GSM261160	0.0684441	0.021534	0.059205	0.0452145	0	0.132264	0.0667729	0	0	0	0.189115	0	0	0	0.0369743	0.0828864	0.11022	0	0	0.114771	0	0.0725987	0.019	0.403652	0.912454
GSM261161	0.0355069	0.0118616	0.246777	0.0558742	0	0.0614129	0.0585566	0	0	0	0.134586	0	0	0	0.0180319	0.0816937	0.0925801	0	0	0.0968559	0	0.106263	0.013	0.486463	0.878561
GSM261162	0.0462108	0	0.0475244	0.114557	0	0.190474	0.0204874	0	0.00353616	0	0.150053	0	0	0	0.0348992	0.169572	0.0741093	0.0235978	0	0.0603259	0	0.0646529	0.062	0.300943	0.958647
GSM261163	0.0511418	0	0.305311	0.0836912	0	0.114945	0.0284043	0	0.000709862	0	0.110558	0	0	0	0.0299563	0.0818193	0.0696955	0	0	0.0791132	0	0.044654	0.004	0.567717	0.844025
GSM261164	0.0342306	0	0.48478	0.0904424	0	0.014739	0.0165599	0	0.008717	0	0.0897323	0	0.0439938	0	0.00416829	0.101371	0.0194572	0.0110251	0	0.0430868	0	0.0376961	0	0.701863	0.775445
GSM261165	0.0806104	0	0.0357997	0.0153873	0	0.174727	0.00993494	0	0.0236725	0	0.189254	0	0.0019567	0	0.028556	0.0209797	0.214561	0	0	0.16276	0	0.0418013	0.044	0.331661	0.947226
GSM261166	0.0817487	0	0.397627	0.0377064	0	0.0643013	0.0158414	0	0.0314467	0	0.140784	0	0	0	0.010286	0.0521162	0.0557625	0	0	0.0845602	0	0.0278194	0.002	0.61994	0.816263
GSM261167	0.0370617	0	0.30797	0.101745	0	0.14041	0	0.00299932	0.00375955	0	0.133195	0	0.00741223	0	0.0458006	0.0736089	0.056955	0	0	0.0721786	0	0.0169041	0.014	0.462089	0.886982
GSM261168	0.0387798	0	0.141491	0.126559	0	0.085646	0	0.00973107	0.0206268	0	0.143347	0	0	0.0187093	0.0779089	0.0702731	0.159391	0.000499474	0	0.0762749	0	0.0307639	0.052	0.308824	0.953209
GSM261169	0.00581587	0.0345073	0.389891	0.0380647	0.011568	0.0823084	0.0192781	0	0	0	0.131319	0	0	0	0.00763665	0.096312	0	0.00674359	0	0.0682829	0	0.108272	0.014	0.466282	0.886141
GSM261170	0.041547	0	0.383412	0.0399793	0.0408398	0.0262066	0.00112932	0	0	0	0.129951	0	0	0	0.00352333	0.112929	0.0126425	0.0089346	0	0.0708799	0	0.128026	0.005	0.554058	0.846513
GSM261171	0.0155836	0	0.216359	0.086171	0	0.164146	0.00467183	0	0	0	0.148217	0	0	0.0315348	0.0346717	0.173299	0.0409171	0	0	0.060049	0	0.0243797	0.01	0.515751	0.86288
GSM261172	0	0.0448568	0	0.133173	0	0.124459	0.0506233	0.0389119	0	0	0.109331	0	0	0	0.147531	0.105097	0.149305	0	0	0.0466854	0	0.0500283	0.011	0.5062	0.861297
GSM261173	0.0753405	0	0	0.209229	0.00647476	0	0.0515665	0.0468247	0	0	0.149771	0	0	0	0.116453	0.114055	0.103459	0	0	0.0907698	0	0.0360563	0.01	0.514169	0.856543
GSM261174	0.0838125	0	0.166403	0.169907	0	0.0431497	0.0166198	0.0311426	0	0	0.0927565	0	0	0	0.119886	0.128037	0.0663651	0	0	0.0593414	0	0.0225793	0.002	0.616536	0.806907
GSM261175	0.133638	0	0.254869	0.104706	0	0.0518546	0	0	0.0243337	0	0.110343	0	0.0429072	0.0108981	0.0179186	0.069843	0.0899194	0.00894623	0	0.0339727	0	0.0458496	0.082	0.270341	0.963863
GSM261176	0.0275214	0.00705606	0.334881	0.0616102	0	0.075267	0.0109064	0.015525	0	0	0.126136	0	0	0	0.0194492	0.127342	0.0849931	0	0	0.0558267	0	0.0534863	0.01	0.519564	0.86732
GSM261177	0.00801392	0	0.257465	0.0540641	0.0317625	0	0	0.0361797	0	0	0.170985	0	0	0	0.0438566	0.0956749	0.150325	0	0	0.0838793	0	0.0677942	0.043	0.338623	0.939323
GSM261178	0.0689013	0	0.518649	0.0327699	0	0.0462344	0.0183987	0	0	0	0.0769264	0	0	0.00869308	0.00484554	0.121684	0.010929	0	0	0.0648909	0	0.0270781	0	0.79279	0.718866
GSM261179	0.0134033	0.00597712	0.561699	0.0251705	0	0.119904	0.00874332	0	0	0	0.0830808	0	0	0	0	0.0946389	0.00625405	0.0159609	0	0.0386997	0	0.0264688	0	0.800936	0.704053
GSM261180	0.0401937	0	0.348765	0.0304849	0.0278456	0.049809	0.0444334	0	0.00269789	0	0.122466	0	0	0	0.0226937	0.0802958	0.0900886	0	0	0.118169	0	0.0220583	0.002	0.599607	0.827099
GSM261181	0.0439777	0	0.463033	0.0788775	0	0.0171607	0.0586194	0	0	0	0.0909795	0	0	0	0.022769	0.0792043	0.0700311	0	0	0.0499707	0	0.025377	0	0.741071	0.756127
GSM261182	0.0574617	0	0.339551	0	0	0.123303	0.0249893	0	0	0	0.103819	0	0	0	0.0135969	0.107279	0.0611609	0	0	0.077257	0	0.0915829	0.009	0.525015	0.865183
GSM261183	0.09154	0	0.0924991	0.0916836	0	0.140222	0.0340469	0	0	0	0.167384	0	0	0	0.0439338	0.0696864	0.108424	0	0	0.0970437	0	0.0635359	0.019	0.406363	0.910982
GSM261184	0.0519273	0	0.25954	0.158894	0.000928572	0.0354294	0.00176455	0.00331627	0	0	0.104802	0	0	0	0.0393809	0.0824205	0.141498	0	0	0.0895934	0	0.0305057	0.01	0.514605	0.866887
GSM261185	0.0484519	0	0.273107	0.0103209	0.0055628	0.123907	0.0224228	0	0	0	0.113599	0	0	0	0.0144449	0.126192	0.0497079	0	0	0.0876172	0	0.124666	0.016	0.430704	0.902448
GSM261186	0.173922	0	0.0999662	0.246127	0	0.0258655	0	0.0792603	0.0717522	0	0	0	0.0076151	0	0.0366195	0.0729095	0.0944977	0.00209398	0	0.0724738	0	0.0168976	0.122	0.231104	0.984703
GSM261187	0.0858484	0	0.295394	0.120489	0.0339531	0.0246753	0.0271003	0	0	0	0.109249	0	0	0	0.0179559	0.105949	0.0387728	0	0	0.0896979	0	0.0509148	0	0.647937	0.806533
GSM261188	0.108503	0	0.0724249	0.00496051	0	0.156871	0.0326854	0.0452762	0	0	0.130937	0	0	0	0.0710339	0.0593285	0.170896	0	0	0.126838	0	0.0202446	0.021	0.386698	0.919614
GSM261189	0.0458437	0	0.4209	0.110371	0	0.127484	0.00983322	0.00320882	0	0	0.0832222	0	0	0.00326668	0.0123278	0.0811573	0.0132569	0.00849528	0	0.0553864	0	0.025248	0.013	0.478766	0.88062
GSM261190	0.0734944	0	0.49331	0.027017	0.00802706	0.0846074	0.0157468	0.0281867	0	0	0.0909567	0	0	0	0.0139735	0.0296106	0.0239668	0.000258451	0	0.0640726	0	0.0467723	0	0.710883	0.764683
GSM261191	0.0524913	0	0.416925	0.0243578	0	0.0778143	0.0352278	0.0193961	0	0	0.0814374	0	0	0	0.0354405	0.0883747	0.0563441	0	0	0.0636344	0	0.0485564	0	0.708458	0.779416
GSM261192	0.0445205	0	0.530069	0.0273057	0	0.0299201	0.0436944	0	0	0	0.0954725	0	0	0	0.0181163	0.0969031	0.0286083	0	0	0.0422712	0	0.0431186	0	0.797387	0.713947
GSM261193	0	0.03269	0.107551	0.096088	0	0.134731	0.0148685	0	0	0	0.175258	0	0	0	0.0657771	0.0806598	0.158123	0	0	0.0937162	0	0.0405366	0.044	0.326951	0.946811
GSM261194	0.0568863	0	0.394996	0.031598	0.00788785	0.0584715	0.00620302	0	0.0143514	0	0.101612	0	0	0	0.0255153	0.0932146	0.099831	0	0	0.0827485	0	0.0266846	0.003	0.594757	0.833196
GSM261195	0	0.0133202	0.529736	0.058291	0	0.0866935	0	0	0.00180203	0	0.0673505	0	0	0	0.0153192	0.101728	0.0307818	0.007558	0	0.0560084	0	0.0314114	0.001	0.629927	0.805293
GSM261196	0	0.0151205	0.210976	0.0751592	0	0.157082	0.00710014	0	0	0	0.143049	0	0	0.0149452	0.0259826	0.124617	0.0840856	0.00708914	0	0.0749962	0	0.0597982	0.043	0.343512	0.937449
GSM261197	0.0137122	0	0.414919	0.113444	0	0.0690726	0.0136814	0	0	0	0.0750594	0	0	0	0.016773	0.118022	0.0692005	0	0	0.0664817	0	0.0296347	0.002	0.621181	0.818655
GSM261198	0	0.0332213	0.400541	0.0640477	0	0.103219	0.0166629	0	0	0	0.101393	0	0	0	0.0167296	0.0995572	0.0625487	0	0	0.0645927	0	0.0374877	0.001	0.630407	0.815369
GSM261199	0.0399657	0	0.0639031	0.109826	0	0.16318	0	0	0.000860687	0	0.121477	0	0	0	0.0216961	0.189885	0.138111	0.0203126	0	0.0768382	0	0.0539452	0.061	0.302028	0.955065
GSM261200	0.0421021	0	0.0463405	0.0424761	0	0.158389	0.00563861	0	0.0292959	0	0.219421	0	0	0	0.0353976	0.0174262	0.0744838	0	0	0.194999	0.0543092	0.0797204	0.05	0.313546	0.963797
GSM261201	0.0553963	0	0.0518595	0.0359001	0	0.147873	0.00779256	0.0114325	0	0	0.142202	0	0.0347106	0	0.0228544	0.0138765	0.0478055	0.020493	0	0.115519	0.166826	0.12546	0.044	0.328362	0.945997
GSM261202	0	0.0420096	0.0244563	0.0581911	0	0.270164	0	0	0	0	0.203391	0	0	0.0134029	0.0351703	0.101766	0.128452	0.00182574	0	0.0827702	0	0.0384017	0.068	0.291884	0.967214
GSM261203	0.0529463	0	0.230548	0.0955825	0	0.106662	0.039073	0.0126615	0	0	0.161474	0	0	0	0.0308115	0.108678	0.0124157	0.00798221	0	0.0993142	0	0.0418507	0.026	0.368324	0.927967
GSM261204	0.100998	0	0.190794	0.12361	0	0.0657022	0.0413703	0.0101377	0	0	0.162653	0	0	0	0.029649	0.102193	0.0330234	0.00576846	0	0.0867766	0	0.0473246	0.056	0.304889	0.954699
GSM261205	0.204361	0	0.0619583	0.0842574	0	0.0825963	0	0	0.0686812	0	0.0996437	0	0	0	0.0710373	0.0484684	0.102883	0	0	0.140734	0	0.0353791	0.076	0.27961	0.96867
GSM261206	0.0856647	0.031731	0.00294687	0.0261062	0	0.159296	0.0510677	0	0	0	0.230881	0	0	0.0104994	0.0533582	0.0921137	0.13891	0	0	0.0931042	0	0.0243204	0.066	0.294254	0.96621
GSM261207	0.0406514	0.0324769	0.350657	0.0563799	0.0527541	0.0146467	0.0397925	0.0176135	0	0	0.121719	0	0	0.00946776	0.0191683	0.066916	0.0625109	0.00454152	0	0.0720701	0	0.0386339	0.01	0.515527	0.86731
GSM261208	0.076015	0	0.284461	0.0398191	0.0309449	0.0678706	0.0133432	0	0.000800797	0	0.143896	0	0	0.00291936	0.0264408	0.0773517	0.0836759	0	0	0.122464	0	0.0299977	0.014	0.4679	0.885579
GSM261209	0.0904354	0	0.137688	0.141457	0	0.0997015	0.0485049	0.0315652	0	0	0.165775	0	0	0	0.0880598	0.0158654	0.0670436	0	0	0.0973749	0	0.016529	0.014	0.465294	0.882593
GSM261210	0.00163491	0.0323822	0.330115	0.17884	0	0	0.0992696	0	0.0161196	0	0.108851	0	0	0.0158268	0.0250405	0.0571433	0.05901	0	0	0.071845	0	0.00392184	0	0.643695	0.801574
GSM261211	0.0296382	0	0.50028	0.0711351	0	0.0645019	0.0209828	0.00692177	0	0	0.0904471	0	0	0	0.0561453	0.0825326	0.0272194	0	0	0.0238289	0	0.0263669	0	0.641139	0.797137
GSM261212	0.0554345	0	0.471662	0.0733702	0	0.0786906	0.0349982	0	0	0	0.0607656	0	0	0	0.0423504	0.0639231	0.0396405	0	0	0.0435739	0	0.0355905	0.001	0.631173	0.80845
GSM261213	0.0659608	0	0.28077	0.0229815	0	0.202702	0.0491083	0.00148274	0	0	0.122651	0	0	0	0.0753464	0.0401649	0.0381093	0	0	0.0486091	0	0.052114	0.013	0.479999	0.878249
GSM261214	0.105759	0	0.257079	0.0568308	0	0.127741	0.0522069	0	0	0	0.106551	0	0	0	0.0498743	0.0802127	0.0571518	0	0	0.0458709	0	0.0607215	0.022	0.381458	0.921994
GSM261215	0.0159452	0.0150374	0.422038	0.0792962	0	0.091378	0.0268203	0	0	0	0.140645	0	0	0	0.0241909	0.0798472	0.0152409	0	0	0.0679614	0	0.0215992	0.003	0.580232	0.830473
GSM261216	0.0534003	0	0.379614	0.0467251	0	0.0761583	0.0452828	0.0222775	0	0	0.0870718	0	0	0	0.0666271	0.0825491	0.0404633	0	0	0.0550791	0	0.0447519	0.007	0.531529	0.857486
GSM261217	0.15318	0	0.176126	0.136136	0	0.00773656	0	0	0.0058328	0	0.0613827	0	0	0	0.0474365	0.114313	0.133404	0	0	0.124736	0	0.0397148	0.042	0.34717	0.935382
GSM261218	0.104977	0	0.0172151	0.0226718	0.0765313	0.136461	0.00861908	0	0	0	0.16196	0	0	0	0.0281458	0.0846355	0.10831	0	0	0.0515123	0	0.19896	0.081	0.27396	0.973319
GSM261219	0.0855459	0	0.248965	0.0479979	0.00906082	0.0375553	0.0521268	0.0212164	0	0	0.118542	0	0	0	0.0496822	0.0907982	0.0831135	0	0	0.103546	0	0.0518504	0.003	0.596025	0.831189
GSM261220	0.0531721	0.0473098	0.050025	0.113313	0.0418537	0.0923447	0.110144	0	0	0	0.151663	0	0	0	0.0635661	0.0421525	0.0907686	0	0	0.110155	0	0.0335328	0.01	0.514831	0.856884
GSM261221	0.0371473	0	0.298171	0.0224398	0.00666819	0.109035	0.0366965	0	0	0	0.116634	0	0	0	0.0202801	0.0943194	0.0478207	0	0	0.105657	0	0.105132	0.016	0.430556	0.901898
GSM261222	0.0459181	0	0.248805	0.0577509	0	0.126789	0.0398509	0	0	0	0.118045	0	0	0	0.028323	0.0817663	0.0481783	0	0	0.1168	0	0.0877731	0.018	0.418783	0.906167
GSM261223	0.0888059	0	0.154828	0.0778168	0	0.157107	0.0386101	0.0246775	0	0	0.119026	0	0	0	0.0694747	0.0459872	0.0909794	0	0	0.0618588	0	0.0708286	0.014	0.462435	0.886535
GSM261224	0.0304186	0.00151219	0.459938	0.0185826	0.0246605	0.0790313	0.0200515	0	0	0	0.0937948	0	0	0	0.0150688	0.0781985	0.0407623	0	0	0.0652599	0	0.0727206	0.003	0.590022	0.8304
GSM261225	0.033924	0	0.398556	0.015369	0.023027	0.0921615	0.0224411	0	0	0	0.108589	0	0	0	0.028604	0.108542	0.0491573	0	0	0.0739497	0	0.0456797	0.009	0.525963	0.861777
GSM261226	0.193283	0	0	0.0664169	0	0.0504353	0	0	0.106155	0	0.0889368	0	0	0.00446054	0.0224598	0.0153005	0.283721	0.0219917	0	0.114173	0	0.0326661	0.044	0.330278	0.944125
GSM261227	0.00628046	0.0248739	0.34975	0.0668828	0.0306498	0.0373846	0.0776328	0	0	0	0.12363	0	0	0.00178022	0.0306686	0.0700322	0.0195113	0	0	0.110732	0.00464533	0.0455457	0.014	0.472119	0.882195
GSM261228	0.0423352	0	0.373001	0.0702048	0.00773289	0.0100587	0.039847	0	0	0	0.121397	0	0	0	0.0255834	0.112902	0.030385	0	0	0.0823111	0	0.0842417	0.016	0.435231	0.899751
GSM261229	0	0.0337835	0.362856	0.044298	0.0375715	0.0577112	0.0803042	0	0	0	0.127886	0	0	0.00966793	0.0332241	0.0594222	0.0154775	0	0	0.0909576	0	0.0468404	0.013	0.490112	0.874276
GSM261230	0	0.0682555	0.258139	0.0400335	0	0.139411	0.0408294	0	0	0	0.152557	0	0	0	0.0229961	0.0772137	0.037519	0	0	0.0978836	0	0.0651624	0.043	0.338479	0.940007
GSM261231	0.0842103	0	0.489413	0.000687851	0.0157496	0.0714522	0.030489	0	0	0	0.0845207	0	0	0.00262191	0.0234308	0.0508258	0.0398322	0	0	0.0656061	0	0.0411609	0.001	0.630582	0.808779
GSM261232	0.033126	0	0.414674	0.0340178	0	0.134214	0.0336902	0	0	0	0.0941603	0	0	0	0.00469414	0.0967727	0.025813	0.00454806	0	0.0460745	0	0.0782155	0.019	0.404912	0.913839
GSM261233	0.00896379	0.00832786	0.533478	0.0407047	0	0.0593469	0.0100851	0	0	0	0.0874983	0	0	0	0.00270164	0.105649	0.0201338	0.00551308	0	0.0397609	0	0.0778372	0.003	0.585466	0.828106
GSM261234	0.101163	0	0.15224	0.0421724	0	0.121209	0.0523142	0	0	0	0.172323	0	0	0.0003889	0.0817536	0.0387196	0.113799	0	0	0.0677698	0	0.0561477	0.015	0.440723	0.895424
GSM261235	0.00645885	0.0153657	0.46407	0.0562686	0	0.0688932	0.0101228	0.00138002	0.00131088	0	0.0922474	0	0	0	0.0178087	0.140839	0.0268402	0	0	0.0550179	0	0.0433762	0	0.65293	0.799587
GSM261236	0	0.025021	0.510009	0.0171689	0	0.0474548	0.0324625	0	0.00722352	0	0.0767283	0	0	0	0.0250594	0.112664	0.0365955	0	0	0.0639371	0	0.0456767	0	0.743738	0.747488
GSM261237	0.00832049	0.0176398	0.318433	0.0651756	0	0.145134	0.0171227	0	0	0	0.118381	0	0	0	0.0378504	0.117804	0.0595912	0.00377191	0	0.062465	0	0.0283105	0.013	0.4749	0.883581
GSM261238	0	0.0575591	0.35173	0.0147795	0.0256077	0.0616892	0.0317124	0	0	0	0.117877	0	0	0	0.0276979	0.0901314	0.0556956	0	0	0.096248	0	0.0692725	0.003	0.59147	0.833207
GSM261239	0.0462327	0	0.512766	0.0449528	0.0186509	0	0.0183755	0	0.0351085	0	0.0914076	0	0	0.00109468	0.00860686	0.0549313	0.0482078	0	0	0.0762876	0	0.0433777	0	0.747509	0.743491
GSM261240	0.0308561	0	0.534799	0.0546151	0	0.0475707	0	0.00674151	0	0	0.0738982	0	0	0.0015093	0.00851553	0.114683	0.0146241	0.00768203	0	0.0515603	0	0.0529443	0	0.751855	0.739288
GSM261241	0.0308123	0	0.606016	0.0784401	0	0	0.00364447	0	0.00992475	0	0.0313049	0	0	0	0.0015881	0.113142	0	0.000417832	0	0.0670581	0	0.0576519	0	0.804164	0.691803
GSM261242	0.0569899	0	0.50144	0.0181947	0	0.0335882	0.0222322	0	0	0	0.0914274	0	0	0	0.0152189	0.088942	0.0149416	0	0	0.07045	0	0.0865756	0.003	0.573	0.834781
GSM261243	0.174171	0	0.0588912	0.167748	0	0.0409037	0	0	0.0654062	0	0.182654	0	0.0312587	0	0.0353825	0.0357805	0.0589213	0	0	0.123667	0	0.0252157	0.081	0.274082	0.976585
GSM261244	0.00301754	0.00575348	0.543302	0.0779801	0	0.0746392	0.00455372	0	0	0	0.0627191	0	0	0	0.0158275	0.0464576	0.0340183	0.00187337	0	0.0682578	0	0.0615997	0	0.7234	0.750455
GSM261245	0.0127786	0.017888	0.413824	0.0306902	0.0238798	0.0559781	0.0229367	0.0149477	0	0	0.11156	0	0	0	0.0264011	0.0618586	0.0478097	0	0	0.0815032	0	0.0779441	0.011	0.502317	0.8706
GSM261246	0.00215647	0.0632324	0.308035	0.0345575	0	0.0519381	0.0680301	0.0424072	0	0	0.122103	0	0.0299291	0.0180597	0.0752077	0	0.0868068	0	0.0138752	0.0464984	0	0.0371631	0.014	0.46589	0.88701
GSM261247	0.0188742	0	0.349694	0.0794932	0	0.0865571	0	0.00107012	0	0	0.115429	0	0	0	0.018782	0.133707	0.0807752	0.00171292	0	0.0659409	0	0.0479631	0.016	0.427848	0.904274
GSM261248	0.0169296	0	0.333612	0.0439888	0	0.0848103	0	0.0159447	0.00132228	0	0.141179	0	0	0	0.0215835	0.109452	0.0985002	0	0	0.0787063	0	0.0539708	0.015	0.448221	0.89556
GSM261249	0.237008	0	0.0594721	0.0796317	0	0.125018	0	0	0.125377	0	0.0754113	0	0	0.00443448	0.0290574	0.050585	0.0251854	0	0	0.147654	0	0.0411652	0.134	0.219447	0.998071
GSM261250	0.0420254	0	0.328427	0.0866719	0.000327676	0.0144034	0.023415	0	0.0132432	0	0.167936	0	0	0.00559746	0.0314374	0.0563899	0.0859258	0	0	0.0912388	0	0.052961	0.016	0.433893	0.899598
GSM261251	0.0682634	0	0.254845	0.100761	0	0.0840759	0.0167339	0	0.0188196	0	0.130954	0	0	0.0184094	0.0200077	0.0409698	0.0577962	0	0	0.0972016	0	0.0911629	0.02	0.395475	0.916033
GSM261252	0.0332989	0.00890395	0.104087	0.0956977	0	0.0947523	0.0316803	0	0.00629185	0	0.189862	0	0	0	0.0318382	0.0832014	0.0739038	0	0	0.144637	0	0.101846	0.049	0.316734	0.954335
GSM261253	0.0675204	0	0.149638	0.129857	0	0.014483	0.0315028	0	0.00272942	0	0.161725	0	0.00805793	0	0.0297208	0.0498666	0.125853	0	0	0.148231	0	0.0808168	0.075	0.281459	0.966415
GSM261254	0.170113	0	0.149567	0.0845405	0	0	0.0045573	0	0	0	0.159358	0	0.0162423	0	0.0341555	0.0409878	0.140563	0	0	0.151606	0	0.0483099	0.042	0.346333	0.937449
GSM261255	0.0440673	0	0.532197	0.0425606	0.0103566	0.0611472	0.0192782	0	0	0	0.0966339	0	0	0.000391032	0.00492232	0.08088	0.0174071	0.00454074	0	0.0383595	0	0.0472588	0.002	0.596794	0.822253
GSM261256	0.128707	0	0.0681907	0	0.00277378	0.327629	0	0.0265745	0	0	0.102691	0	0	0	0.00724554	0.0181053	0.104282	0	0	0.0857981	0.0128527	0.11515	0.363	0.118952	1.0354
GSM261257	0.0664251	0	0.0217862	0	0	0.120983	0	0	0.0761779	0	0.170138	0	0	0	0.05835	0.0526805	0.250537	0	0	0.124732	0	0.0581906	0.04	0.352618	0.935439
GSM261258	0.0527901	0	0.480942	0.0389814	0	0.0347425	0.0288225	0.0111327	0	0	0.103839	0	0	0	0.0585235	0.0528484	0.0735856	0	0	0.0419625	0	0.0218294	0	0.729663	0.753263
GSM261259	0	0.0520354	0.373312	0.064095	0	0.0445611	0.0159081	0.012041	0	0	0.126806	0	0	0	0.0314726	0.11536	0.049657	0	0	0.0650799	0	0.0496711	0.018	0.422137	0.906054
GSM261260	0.0935284	0	0.355126	0.047432	0	0.0630926	0.0200979	0.00305911	0	0	0.123877	0	0	0	0.0808055	0.0626046	0.0857937	0	0	0.0433326	0	0.021251	0.013	0.488533	0.875356
GSM261261	0.0713027	0	0.362678	0.0648706	0.00865465	0.0709938	0.0669135	0	0	0	0.102534	0	0	0.00112077	0.0328579	0.0452525	0.0863945	0	0	0.0621269	0	0.0243007	0.012	0.492071	0.876958
GSM261262	0.108646	0	0	0.0441977	0	0.142543	0.114108	0.00568498	0	0	0.185475	0	0	0.0270523	0.0920732	0.0470593	0.12943	0	0	0.066044	0	0.037686	0.018	0.421477	0.90534
GSM261263	0.0785948	0	0.285539	0.0238619	0.0214872	0.0392608	0.0109126	0.0188906	0	0	0.134041	0	0.000557272	0	0.0360252	0.0820537	0.140931	0	0	0.0737443	0	0.0541008	0.012	0.493714	0.878658
GSM261264	0.0676601	0	0.294613	0	0.0362282	0.0850728	0.0406822	0	0	0	0.112342	0	0	0	0.0415381	0.0916918	0.110258	0	0	0.0844901	0	0.035424	0.01	0.517735	0.868213
GSM261265	0.0355545	0	0.416106	0.107216	0	0.0904211	0.0149348	0.00784181	0	0	0.108467	0	0.0168481	0	0.0184247	0.0621159	0.0218928	0	0	0.0596771	0	0.0404993	0.017	0.427126	0.903506
GSM261266	0.0395938	0	0.404104	0.134718	0	0.0375511	0.0122728	0	0.00805485	0	0.0976527	0	0.0101595	0	0.0190018	0.050838	0.0401637	0	0	0.108031	0	0.0378581	0.009	0.523682	0.859086
GSM261267	0.167867	0	0.0983535	0.183965	0	0.00579345	0.00459523	0	0	0	0.129616	0	0	0	0.0443222	0.104867	0.135593	0	0	0.0774898	0	0.0475377	0.044	0.329227	0.943675
GSM261268	0.0742262	0	0.429879	0.00722454	0.00985482	0.0606051	0.0168603	0	0	0	0.107425	0	0	0	0.0166193	0.106298	0.0408464	0	0	0.081906	0	0.0482545	0.001	0.635088	0.811143
GSM261269	0.00186275	0	0.4928	0.0406692	0.0264734	0	0.0122337	0.00459078	0.0295727	0.00674997	0.0638549	0	0	0.0601878	0.00222465	0.142556	0.0210885	0.00933999	0	0.0516092	0	0.0341866	0	0.777334	0.729404
GSM261270	0.067755	0	0.643513	0.0495192	0.00739244	0	0	0.0311051	0	0	0.0706843	0	0	0	0.0190731	0.029897	0.02701	0	0	0.0330648	0	0.0209858	0	0.831594	0.663073
GSM261271	0.0920509	0	0.282115	0.154888	0.00180469	0.0074954	0.101227	0.0134757	0	0	0.112221	0	0	0.064954	0.0688261	0.0459917	0.0201803	0	0.00604971	0.0182433	0	0.0104769	0.014	0.468482	0.883499
GSM261272	0.0568459	0.0133478	0.283854	0.0758402	0	0.108489	0.0479749	0	0	0	0.127373	0	0	0	0.0347094	0.0685633	0.099118	0	0	0.0555453	0	0.0283397	0.042	0.348947	0.935245
GSM261273	0	0.059606	0.479741	0.0326514	0.0274128	0.0126355	0.0407621	0	0	0	0.0918145	0	0	0	0.00466292	0.0600853	0.047535	0	0	0.0524977	0	0.0905959	0	0.689403	0.780814
GSM261274	0	0.025766	0.521654	0.069395	0	0.0377155	0.0166526	0	0	0	0.0920539	0	0	0	0.00323921	0.0544915	0.0389969	0.00547594	0	0.056308	0	0.0782516	0	0.745414	0.742565
GSM261275	0.0668948	0	0.232724	0.038002	0.046876	0.0675967	0.0224273	0.00441701	0	0	0.151979	0	0	0.0145475	0.0487959	0.0619695	0.0323007	0	0	0.0820984	0	0.12937	0.048	0.319769	0.947889
GSM261276	0.166699	0	0.00342786	0.065987	0	0.173047	0.110489	0.0616553	0	0	0.151943	0	0.00393824	0	0.101462	0.00337656	0.0565475	0	0	0.0383654	0	0.0630623	0.043	0.338887	0.949877
GSM261277	0.126616	0	0.0203678	0.146251	0	0.129785	0.0108112	0.0385463	0	0	0.12915	0	0.00759747	0	0.105605	0.0392351	0.158001	0	0.0160151	0.0336815	0	0.0383374	0.019	0.408979	0.910947
GSM261278	0.0080151	0.0122701	0.155745	0.0962945	0	0.171531	0.0244881	0	0	0	0.0981508	0	0	0	0.0517084	0.0876277	0.163599	0	0	0.0656665	0	0.0649043	0.044	0.330508	0.942072
GSM261279	0	0.0351034	0.0471254	0.109843	0	0.288629	0	0.0210155	0	0	0.0428805	0	0	0	0.0507679	0.109219	0.106903	0	0	0.116502	0.0223105	0.0496995	0.183	0.185102	1.00896
GSM261280	0.106219	0	0.0201527	0.168486	0	0.0555871	0.181522	0.0777264	0	0	0.0860423	0	0	0.0329427	0.0714729	0.0936571	0.0801445	0	0.0185361	0.00626002	0	0.00125172	0.032	0.360213	0.932446
GSM261281	0.0239991	0	0.50508	0.084903	0	0.0424477	0.0307135	0.000593642	0	0	0.087781	0	0	0	0.0136263	0.0878273	0.0267791	0.000997195	0	0.037886	0	0.0573665	0	0.787763	0.722337
GSM261282	0.0544005	0	0.481983	0.0896517	0	0.0376591	0.0372211	0.00835389	0	0	0.0818685	0	0	0	0.0215008	0.085377	0.0329653	0	0	0.0408811	0	0.0281384	0	0.755349	0.744791
GSM261283	0.092595	0	0.144166	0.0692387	0	0.0902027	0.0106823	0	0	0	0.139481	0	0	0	0.039386	0.0696581	0.148331	0	0	0.110021	0	0.0862389	0.025	0.37424	0.92459
GSM261284	0.0589675	0.0254954	0.205597	0.0993057	0.0259516	0.001022	0.0388566	0.0169508	0	0	0.15857	0	0	0	0.0537696	0.091681	0.0811882	0	0	0.0883637	0	0.0542811	0.011	0.509286	0.866046
GSM261285	0.0775321	0	0.2693	0.0475138	0.0188102	0.00134035	0.029683	0.0292232	0.0386559	0	0.152718	0	0	0	0.0343121	0.0260091	0.0946641	0	0	0.120213	0	0.0600256	0.003	0.588888	0.830229
GSM261286	0.0725189	0.0251357	0.0592307	0.174095	0	0	0	0.0203613	0.0240382	0	0.1801	0	0.0265364	0	0.0238519	0.14099	0.110148	0.0291942	0	0.0778428	0	0.0359578	0.259	0.158845	1.01601
GSM261287	0.0445944	0	0.613592	0.0301376	0.0201465	0	0	0.0183282	0	0	0.0644881	0	0	0	0.0112675	0.0988108	0.0159532	0	0	0.0305784	0	0.0521029	0	0.860255	0.655114
GSM261288	0.0831809	0	0.453767	0.00192804	0.0103427	0.0673052	0.021466	0	0	0	0.0678133	0	0	0	0.0161314	0.116269	0.0398549	0	0	0.0597598	0	0.0621818	0	0.681266	0.790771
GSM261289	0	0.0329626	0.640225	0.0755197	0	0.0310449	0.0187858	0.00159742	0	0	0.054135	0	0	0	0.0103424	0.0576723	0.00939612	0	0	0.0349939	0	0.0333245	0	0.860235	0.643972
GSM261290	0.0429477	0	0.605195	0.0622744	0	0.0540073	0.0057261	0.0154994	0	0	0.0541021	0	0	0	0.00936395	0.0537017	0	0.00391217	0	0.0380649	0	0.0552049	0	0.760589	0.719583
GSM261291	0.0598395	0	0.652952	0.0189455	0.0663039	0	0.00666372	0	0	0	0.056393	0	0	0.0159988	0.00230939	0.0582127	0	0	0	0.0364502	0	0.0259317	0	0.851036	0.648515
GSM261292	0.0812883	0	0.596645	0	0.0637923	0	0.0339141	0	0	0.0226788	0.0482619	0	0	0.025452	0.00584484	0.0490942	0.0068145	0	0	0.02745	0	0.0387636	0	0.831084	0.678964
GSM261293	0.0282394	0	0.287804	0.0564301	0	0.137265	0	0.0041314	0.0041542	0	0.120431	0	0.0635233	0	0.0421929	0.0594679	0.10339	0	0.0228649	0.0321627	0	0.0379422	0.022	0.381085	0.923276
GSM261294	0.0667238	0	0.4451	0.0868391	0	0.0121475	0.00568047	0.00225554	0.0261834	0	0.0714648	0	0	0	0.00814431	0.0869478	0.032655	0.00915088	0	0.0603177	0	0.0863896	0	0.703239	0.777715
GSM261295	0.00202414	0.00099975	0.503033	0.0396791	0.0106341	0.032982	0.0121891	0.00157376	0.00925782	0	0.0921211	0	0	0.0575992	0	0.120886	0	0.00773359	0	0.0572608	0	0.0520266	0	0.749133	0.740627
GSM261296	0	0.0474589	0.350518	0.0450616	0	0.144552	0	0	0	0	0.118642	0	0	0	0.0369834	0.0915822	0.0691929	0.00131571	0	0.0556993	0	0.0389937	0.014	0.470372	0.886122
GSM261297	0.0730094	0	0.31267	0.0235428	0.00213455	0.0527243	0.0406695	0	0	0.00129844	0.135896	0	0	0	0.0503762	0.0677453	0.110145	0	0	0.0771471	0	0.0526417	0.003	0.583461	0.837166
GSM261298	0.0646946	0	0.589808	0.0151465	0	0.0367282	0.00762063	0.00763068	0	0	0.0451177	0	0	0	0.0157461	0.0824616	0.0505874	0	0	0.0515445	0	0.0329142	0	0.779125	0.715612
GSM261299	0.0303345	0	0.512129	0.0306848	0.0216507	0.0015838	0.0242854	0	0	0	0.105334	0	0	0	0.0205988	0.094946	0.0395364	0	0	0.0561148	0	0.0628011	0.005	0.555346	0.843339
GSM261300	0.0715794	0	0.440054	0.0486315	0	0.0191577	0.0589903	0.0324171	0	0.00172369	0.0687569	0	0	0.00367791	0.0338662	0.0792192	0.0435998	0	0	0.0535819	0	0.0447442	0.002	0.619757	0.819365
GSM261301	0	0.0274094	0.362266	0.0380693	0	0.102092	0.000138861	0	0	0	0.141915	0	0	0	0.0223362	0.0879301	0.0530444	0.00297049	0	0.0690877	0	0.0927404	0.013	0.478498	0.881541
GSM261302	0.103689	0	0.296927	0.0654059	0.0107032	0.0234268	0.0368676	0	0.031603	0	0.158223	0	0	0.0244954	0.012139	0.0412794	0.0411927	0.0107229	0	0.093292	0	0.0500329	0.011	0.503383	0.869473
GSM261303	0.134992	0	0.109054	0.102617	0	0.10211	0	0.0384165	0.00596746	0	0.0885277	0	0.0262723	0	0.0566312	0.0909084	0.128517	0	0.038831	0.029687	0	0.0474673	0.15	0.203225	0.987879
GSM261304	0.0408949	0	0.391186	0.0872578	0	0.0979977	0	0	0	0	0.102915	0	0	0	0.0176669	0.0957987	0.0400273	0.0110736	0	0.0719127	0	0.043269	0.005	0.547682	0.851306
GSM261305	0.0560411	0	0.484755	0.0661174	0	0.0624191	0.0250538	0	0	0	0.0967169	0	0	0	0.0115974	0.0858191	0.00313817	0.00631185	0	0.0453757	0	0.0566549	0.002	0.617249	0.814205
GSM261306	0.102365	0	0.18046	0.0794259	0.0599677	0.0523417	0.0497232	0	0	0	0.155221	0	0	0	0.0313919	0.090218	0.120456	0	6.89528e-05	0.0507719	0	0.0275879	0.02	0.391314	0.917936
GSM261307	0.117016	0	0.192874	0.0626092	0	0.0965488	0.0108335	0	0	0	0.128377	0	0.00583726	0	0.0691535	0.0180867	0.181791	0	0	0.0775712	0	0.0393022	0.011	0.508149	0.868325
GSM261308	0.081791	0	0.249843	0.0339028	0	0.108879	0.000230284	0	0	0	0.0987389	0	0	0	0.0235901	0.0812944	0.18787	0	0	0.0793457	0	0.0545154	0.014	0.469772	0.890016
GSM261309	0.144738	0	0.0112579	0.0769953	0	0.0738711	0	0	0.0940439	0	0.180041	0	0	0	0.0340913	0.0244452	0.168076	0	0	0.167608	0	0.0248312	0.137	0.215319	1.00353
GSM261310	0.0026397	0.0029273	0.555767	0.0432238	0	0.0926933	0.00915832	0	0	0	0.0716124	0	0	0	0.00840761	0.0778454	0.0293836	0.00255869	0	0.0459461	0	0.0578365	0	0.818254	0.695328
GSM261311	0.0726282	0	0.544141	0	0.0270009	0.0326168	0.0166017	0	0	0	0.048516	0	0	0	0.00610775	0.0744864	0.0504591	0	0	0.0430692	0	0.0843724	0	0.727947	0.754196
GSM261312	0.0564635	0	0.506626	0.0580412	0.0181583	0	0.0044218	0.00532737	0	0	0.101819	0	0	0	0.0161227	0.0981918	0.0512678	0	0	0.0524678	0	0.0310931	0	0.735761	0.752437
GSM261313	0.0562175	0	0.503996	0.0283035	0.0244224	0.0576346	0.0240865	0	0	0	0.0884843	0	0	0	0.0154347	0.0878501	0.0404959	0	0	0.0333509	0	0.0397237	0	0.669701	0.789468
GSM261314	0.0578404	0	0.0687266	0.116244	0	0.161143	0.00287257	0	0.0142372	0	0.127882	0	0	0	0.0183615	0.0988691	0.21783	0	0	0.05254	0	0.0634539	0.021	0.387571	0.919257
GSM261315	0.0170353	0.012913	0.358041	0.00189672	0.0154108	0.102708	0.0267436	0	0	0	0.144011	0	0	0.0196061	0.0173918	0.0946522	0.0344111	0	0	0.0902755	0	0.0649048	0.011	0.499356	0.872168
GSM261316	0.100549	0	0.224049	0.0754083	0	0.0977613	0	0	0	0	0.123111	0	0	0.00228752	0.0285527	0.120198	0.0889085	0	0	0.0815128	0	0.0576618	0.013	0.474897	0.884957
GSM261317	0.097706	0	0.0595025	0.0755409	0	0.100586	0.00109606	0	0.059046	0	0.16897	0	0.0416228	0	0.0479665	0.0279365	0.192779	0	0	0.101969	0	0.0252781	0.049	0.317529	0.949684
GSM261318	0.0456947	0	0.665848	0.0172556	0	0.0293263	0.0235487	0.00575044	0	0	0.050334	0	0	0	0.00859288	0.0643771	0.015398	0	0	0.0282312	0	0.045643	0	0.885831	0.620673
GSM261319	0	0.0158189	0.22353	0.111876	0	0.0823502	0.0724981	0	0	0	0.118606	0	0	0	0.0324858	0.0778624	0.0906359	0	0	0.0873365	0	0.0870002	0.043	0.336473	0.940144
GSM261320	0.12909	0	0.17054	0.0804682	0	0.0900719	0	0.0225087	0	0	0.107636	0.000189811	0.000769132	0	0.02112	0.0861663	0.15661	0.000372617	0.0382276	0.00259086	0	0.0936389	0.046	0.324561	0.943756
GSM261321	0.021863	0	0.595135	0.0178598	0.00924899	0.051998	0.0315439	0	0	0	0.0863157	0	0	0	0.00523065	0.0716981	0.014941	0.000883854	0	0.0373858	0	0.0558961	0	0.851591	0.664242
GSM261322	0.0633652	0	0.349404	0.00261514	0.04496	0.0676511	0.0245743	0	0	0	0.116434	0	0	0	0.0263369	0.103069	0.0729521	0	0	0.0691353	0	0.0595021	0	0.647861	0.812006
GSM261323	0.0399376	0	0.0727121	0.0381833	0	0.194164	0	0.018049	0	0	0.141981	0	0	0	0.0823208	0.0966253	0.220553	0	0	0.0467744	0	0.0487	0.018	0.415676	0.906851
GSM261324	0.0355662	0	0.397756	0.07594	0	0.0833158	0	0.0203855	0	0	0.0770206	0	0	0	0.0193295	0.0902594	0.0642194	0.00438879	0.0218645	0.0491678	0	0.0607861	0.007	0.533142	0.861456
GSM261325	0.0394935	0	0.308402	0.0697388	0	0.134916	0	0.0154896	0.0013579	0	0.108616	0	0	0	0.0182712	0.088656	0.0789837	0.00389396	0	0.0637096	0	0.0684712	0.016	0.428789	0.903834
GSM261326	0.0270098	0	0.158297	0.128039	0	0.151526	0	0.0393174	0	0	0.12075	0	0.0740031	0	0.0601964	0.0355485	0.084437	0.00895919	0	0.0792636	0	0.0326522	0.044	0.333204	0.942346
GSM261327	0.0969637	0	0.0226757	0	0	0.179315	0.0186443	0	0	0	0.158291	0	0	0	0.0814126	0.124244	0.0657206	0	0	0.155633	0	0.0970999	0.026	0.367342	0.932247
GSM261328	0.135407	0	0.0753661	0.0714937	0	0.13831	0.0403638	0	0	0	0.122242	0	0	0	0.087111	0.0496595	0.12804	0	0	0.120572	0	0.0314351	0.02	0.398562	0.914963
GSM261329	0.121396	0	0	0.0129342	0.0168487	0.171248	0.0836543	0	0	0	0.186141	0	0	0.00766277	0.114354	0.0177036	0.166909	0	0	0.0771839	0	0.0239645	0.021	0.386427	0.924704
GSM261330	0.0678558	0	0.428749	0.0477648	0	0.0423801	0.0379901	0	0	0	0.0945507	0	0	0	0.0468482	0.0554656	0.101279	0	0	0.0449546	0	0.0321627	0	0.762	0.749515
GSM261331	0.0111825	0	0.494208	0.0432656	0	0.0553374	0	0.0209027	0	0	0.0951899	0	0	0	0.0138284	0.100896	0.0636355	0	0	0.0481796	0	0.0533746	0	0.655382	0.797268
GSM261332	0.0254189	0	0.506076	0.0292748	0.0330258	0.0366485	0.00781269	0	0	0	0.098136	0	0	0	0.0151253	0.068048	0.0741367	0	0	0.0872007	0	0.0190968	0	0.661587	0.789897

## Sheet: GSE16134_CIBERSORT_result
Sample	B cells naive	B cells memory	Plasma cells	T cells CD8	T cells CD4 naive	T cells CD4 memory resting	T cells CD4 memory activated	T cells follicular helper	T cells regulatory (Tregs)	T cells gamma delta	NK cells resting	NK cells activated	Monocytes	Macrophages M0	Macrophages M1	Macrophages M2	Dendritic cells resting	Dendritic cells activated	Mast cells resting	Mast cells activated	Eosinophils	Neutrophils	P-value	Correlation	RMSE
GSM404005	0	0.0128716	0.398329	0.0844999	0.0161118	0.0522627	0.0159806	0	0	0	0.121702	0	0	0	0.0254437	0.0959669	0.0510249	0	0	0.0788211	0	0.0469865	0	0.638813	0.806349
GSM404006	0	0.0839344	0.507791	0	0.0324317	0.0358166	0.0231857	0	0	0	0.100168	0	0	0	0.0133075	0.0938891	0.0091609	0	0	0.0730131	0	0.0273019	0	0.643885	0.799274
GSM404007	0.020483	0.028256	0.0236936	0.117702	0.0353963	0.0546495	0.0846548	0	0	0	0.183185	0	0	0.00765116	0.0525545	0.0709869	0.163198	0	0	0.119511	0	0.0380782	0.031	0.370007	0.930225
GSM404008	0.0679761	0	0.264876	0.0510259	0	0.0855292	0.0558602	0	0	0	0.138829	0	0	0	0.0105158	0.105495	0.0431355	0.0105196	0	0.0941471	0.0077076	0.0643834	0.035	0.365828	0.928574
GSM404009	0.117686	0	0.0786853	0.0657212	0	0.14222	0.00846088	0	0	0	0.165353	0	0	0	0.0217066	0.0322291	0.142519	0.0014775	0	0.136422	0	0.0875193	0.043	0.336103	0.942801
GSM404010	0.17465	0	0.0356834	0.0611199	0	0.118046	0	0.0253003	0	0	0.167041	0	0	0	0.0116081	0.0523855	0.108707	0.014257	0	0.133594	0	0.0976088	0.067	0.292635	0.963282
GSM404011	0.0506024	0	0.457391	0.0144646	0	0.098507	0.0211435	0	0	0	0.0846585	0	0	0	0.0202925	0.103168	0.0175492	0	0	0.0659771	0	0.0662463	0.003	0.566483	0.841663
GSM404012	0.156855	0	0.0525774	0.0680726	0	0.12052	0	0	0.0388056	0	0.150685	0	0	0	0.0192212	0.0272767	0.0841614	0.00116594	0	0.195768	0	0.0848907	0.029	0.373777	0.92858
GSM404013	0.0632616	0	0.440898	0	0.00874219	0.101898	0.0125768	0	0	0	0.10308	0	0	0	0.0109413	0.0954089	0.0299026	0	0	0.0669524	0	0.0663387	0.009	0.488463	0.877919
GSM404014	0.105061	0	0.239771	0.0978012	0	0.087187	0	0	0.0301673	0	0.102902	0	0.0318165	0.00928107	0.0194402	0.0789145	0.0978452	0.00667459	0	0.0462845	0	0.0468545	0.081	0.275176	0.962005
GSM404015	0.0296477	0.0105311	0.341112	0.0638001	0	0.0499151	0.0354479	0.015602	0	0	0.111582	0	0	0	0.0207404	0.125075	0.0885237	0	0	0.0423819	0	0.0656404	0.004	0.545332	0.858088
GSM404016	0.189465	0	0.151263	0.00777694	0	0.0804458	0	0	0.0630258	0	0.103397	0	0	0	0.0443	0.0499312	0.12823	0	0	0.120491	0	0.0616746	0.041	0.340066	0.938253
GSM404017	0.0799982	0.0398497	0.00766081	0.0299431	0.00931079	0.130502	0.0440697	0	0	0	0.222069	0	0	0.0185504	0.0587821	0.0867949	0.156185	0	0	0.0905	0	0.0257851	0.049	0.320676	0.952551
GSM404018	0.0469943	0.0239774	0.342519	0.0689335	0.0670368	0	0.0305355	0.0249705	0	0	0.110123	0	0	0.0109185	0.015915	0.0746555	0.0652105	0.00308247	0	0.0751028	0	0.0400253	0.005	0.530511	0.861588
GSM404019	0.0866509	0	0.292835	0.0530166	0.0408945	0.0535148	0.0147158	0	0.000998717	0	0.123598	0	0	0.00484621	0.0259075	0.059921	0.0848443	0	0	0.128712	0	0.0295451	0.009	0.489184	0.876453
GSM404020	0.0267324	0.00360299	0.539558	0.0420754	0.00492445	0.0141513	0.0269584	0	0	0	0.090589	0	0	0	0.0588982	0.0592689	0.0651036	0	0	0.0450697	0	0.0230679	0	0.753124	0.729981
GSM404021	0	0.054919	0.412078	0.0519391	0	0.0303652	0.0254352	0.00364588	0	0	0.118817	0	0	0	0.0275943	0.120922	0.0468214	0.000141021	0	0.0576821	0	0.0496395	0.01	0.453801	0.892898
GSM404022	0.0085481	0.0400436	0.345637	0.0708992	0	0.054	0.00272941	0.018504	0	0	0.126291	0	0	0	0.087497	0.0831338	0.0749814	0	0	0.0503007	0	0.0374356	0.009	0.4837	0.876728
GSM404023	0.0855497	0	0.187379	0.0546037	0.0187789	0.0215367	0.02876	0	0.0368874	0	0.163836	0	0	0	0.0513532	0.0736155	0.0890997	0	0	0.125677	0	0.0629235	0.006	0.515867	0.861581
GSM404024	0.083671	0	0.24754	0.0406882	0.00832569	0.00391813	0.0386795	0.0350045	0.0418361	0	0.151877	0	0	0	0.0379839	0.0338053	0.0952485	0	0	0.122343	0	0.0590792	0.001	0.594432	0.827815
GSM404025	0.105421	0	0.0523685	0.169015	0	0	0	0.0103337	0.0388513	0	0.190001	0	0.0343695	0	0.0226725	0.146394	0.0819758	0.0332543	0	0.0813752	0	0.0339674	0.252	0.152172	1.02138
GSM404026	0.058099	0	0.461751	0.0481452	0.00896726	0.00495059	0	0	0.0250032	0	0.127988	0	0	0	0.0166293	0.0967534	0.0535575	0	0	0.0659133	0	0.0322419	0	0.708242	0.770216
GSM404027	0	0.0181374	0.511867	0.0144251	0.048066	0.0371668	0.0237112	0	0	0	0.0959354	0	0	0	0.0191279	0.0938046	0.0420295	0	0	0.0467628	0	0.0489662	0	0.680083	0.781569
GSM404028	0.0489825	0	0.0774996	0.109565	0	0.144419	0.00845524	0	0.0238233	0	0.143007	0	0	0	0.0188762	0.0946736	0.210589	0	0	0.0563531	0	0.0637574	0.026	0.380059	0.922412
GSM404029	0	0.0222748	0.469045	0.0858845	0	0.0780869	0	0.00470072	0	0	0.091532	0	0	0	0.00177976	0.121785	0.0261403	0.0116042	0	0.0501492	0	0.0370175	0	0.705526	0.77197
GSM404030	0	0.0254535	0.322309	0.108523	0	0.0495708	0	0.0211928	0	0	0.12769	0	0	0.00140059	0.0198992	0.102604	0.100241	0	0	0.0660113	0	0.0551049	0.025	0.388219	0.920043
GSM404031	0.062222	0	0.154912	0.171651	0	0.0398687	0	0.0131878	0.0607095	0	0.0950654	0	0.172864	0	0.00754528	0.0375685	0.10833	0.01958	0	0.0432302	0	0.0132665	0.285	0.140128	1.00912
GSM404032	0.0402124	0	0.470863	0.0133827	0.0238899	0.0849943	0.0410906	0	0	0	0.0820223	0	0	0	0.019546	0.0752331	0.0587463	0	0	0.0532416	0	0.0367777	0.005	0.540162	0.854523
GSM404033	0.0328882	0	0.568641	0.0470686	0.00129492	0.0317058	0.0215885	0.0212047	0	0	0.0614448	0	0	0	0.0149718	0.092843	0.0356626	0	0	0.0333878	0	0.0372981	0	0.81657	0.697069
GSM404034	0.0434825	0	0.329003	0.0293493	0	0.0813016	0.0336319	0	0.0109172	0	0.102654	0	0	0	0.029565	0.135831	0.0376035	0	0	0.0972191	0	0.0694426	0.008	0.495607	0.875336
GSM404035	0.0614934	0	0.384429	0.0286131	0.0440908	0.0113783	0.0418233	0.0349399	0	0	0.0695215	0	0	0	0.0396084	0.136429	0.0758707	0	0	0.0416373	0	0.0301658	0	0.707556	0.787176
GSM404036	0.0652288	0	0.068965	0.0377588	0.025258	0.15516	0.0335962	0	0	0	0.151137	0	0	0	0.0300656	0.0572443	0.180212	0	0	0.140631	0	0.0547434	0.027	0.379615	0.923063
GSM404037	0.0120952	0.0293365	0.204075	0.0921308	0.00933225	0.0721468	0.0265706	0	0	0	0.134059	0	0	0.0501377	0.0424497	0.163081	0.0456384	0	0	0.0715834	0	0.0473637	0.012	0.436824	0.898496
GSM404038	0.082041	0	0.2263	0.0975495	0	0.0576268	0.0229505	0.00141925	0.01913	0	0.133832	0	0.0597387	0.0411683	0.0236228	0.0680421	0.0698219	0.0147557	0	0.0601272	0	0.0218745	0.009	0.493362	0.878209
GSM404039	0.197233	0	0.0884883	0.0899692	0	0.0736286	0	0	0.0587948	0	0.126046	0	0	0	0.0364108	0.127776	0.0775844	0	0	0.0982418	0	0.0258267	0.06	0.300011	0.956051
GSM404040	0.113271	0	0.306546	0.0767588	0.0383662	0	0	0	0.0066473	0	0.0745779	0	0	0	0.017001	0.138541	0.0941693	0	0	0.0960584	0	0.0380639	0.005	0.526598	0.865776
GSM404041	0.0812796	0	0.254122	0.0251644	0.0405082	0.0103866	0.0134743	0	0.0245343	0	0.0819381	0	0	0	0.0106785	0.0689887	0.0479044	0.00784719	0	0.10033	0	0.232843	0	0.620508	0.810229
GSM404042	0.114936	0	0.0408124	0.137611	0	0.0388991	0	0.0250486	0.0332729	0	0.140083	0	0	0	0.0286529	0.0737011	0.17841	0.0148523	0	0.0692896	0	0.104431	0.049	0.323688	0.946185
GSM404043	0.0624583	0	0.182195	0.0555773	0.0446912	0.0413983	0.0355806	0	0.0155002	0	0.161333	0	0	0	0.0296991	0.0872381	0.0754799	0	0	0.137233	0	0.0716167	0.049	0.321143	0.947966
GSM404044	0.0684474	0	0.238655	0.0766262	0.0727697	0	0.0235151	0	0.026009	0	0.137281	0	0	0	0.0200303	0.0506404	0.0530507	0	0	0.131999	0	0.100976	0.026	0.383437	0.921089
GSM404045	0.00210399	0.0128132	0.465868	0.0821982	0.0147989	0.000634945	0	0.0158653	0	0	0.0464604	0	0	0	0.0331996	0.0995151	0.091856	0	0	0.0860352	0	0.0486511	0	0.652908	0.79959
GSM404046	0.0512692	0	0.397945	0.032979	0.0026811	0.0554434	0.0336345	0	0.00619181	0	0.0985333	0	0	0	0.0292245	0.09927	0.0672007	0	0	0.0879704	0	0.0376575	0.003	0.565389	0.84457
GSM404047	0.0539109	0	0.651577	0.0366532	0	0	0	0.024312	0	0	0.0413312	0	0	0	0.013207	0.0686105	0.0361453	6.11544e-05	0	0.0340321	0	0.0401599	0	0.743052	0.72528
GSM404048	0.0595006	0	0.592045	0.105775	0	0.00844213	0	0.0128353	0.019776	0	0.0394653	0	0.00418498	0	0.0102578	0.0145144	0.0831341	0	0	0.0295257	0	0.0205432	0	0.812065	0.692122
GSM404049	0.042779	0	0.119225	0.139659	0	0.0386908	0.00865173	0	0	0	0.152611	0	0	0	0.0240403	0.0608699	0.299238	0	0	0.0632688	0	0.0509662	0.022	0.40428	0.912339
GSM404050	0.00475566	0.0474852	0.31125	0.0870563	0.0257118	0.0682391	0.036912	0	0	0	0.137285	0	0	0	0.0256325	0.0742546	0.0530181	0.00221542	0	0.0776161	0	0.0485683	0.005	0.536405	0.855586
GSM404051	0.136254	0	0.172524	0.0988394	0.0514847	0.0198535	0.0501406	0	0	0	0.127001	0	0	0.0134833	0.0320114	0.0584789	0.0848542	0	0	0.0947059	0	0.0603684	0.023	0.397992	0.91482
GSM404052	0.0472037	0.0226178	0.306974	0.0801407	0.0218259	0.0163917	0.051711	0	0	0	0.12826	0	0	0	0.0238118	0.0625182	0.0834341	0.0043714	0	0.102023	0	0.0487158	0.004	0.549604	0.85078
GSM404053	0.0719115	0	0.0498663	0.124362	0	0.135897	0.0239353	0	0	0	0.141031	0	0	0	0.0293311	0.067187	0.182687	0.0100963	0	0.088756	0	0.0749399	0.067	0.292634	0.960442
GSM404054	0.227046	0	0.0478355	0	0	0.0840186	0	0	0.0885145	0	0.113128	0	0	0	0.0651321	0	0.192514	0	0	0.161284	0	0.0205274	0.041	0.339899	0.941982
GSM404055	0	0.0173531	0.443963	0.0674061	0.0227306	0.052306	0.0267786	0	0	0	0.114989	0	0.0225815	0	0.0157396	0.0760428	0.0252797	0.0155964	0	0.0614596	0	0.0377742	0.028	0.377031	0.925574
GSM404056	0	0.0188682	0.385468	0.0916172	0.0432693	0.0472152	0.0336112	0	0	0	0.113387	0	0.00431752	0	0.0212296	0.0706931	0.0315493	0.00926626	0	0.0971454	0	0.0323622	0.016	0.418749	0.906679
GSM404057	0.0580991	0.00534309	0.157126	0.125588	0.0619037	0	0.0290713	0	0	0	0.166986	0	0	0.01978	0.0081076	0.087278	0.07778	0.0226779	0	0.120996	0	0.0592635	0.01	0.456714	0.888167
GSM404058	0.0263723	0.0268386	0.20784	0.0914079	0.0294681	0.0496381	0.0575358	0	0	0	0.187959	0	0	0	0.0145989	0.0714998	0.0331368	0.00949482	0	0.0917524	0	0.102458	0.049	0.323452	0.948085
GSM404059	0.100061	0	0.0379	0.114959	0.0816688	0.132496	0	0	0	0	0.18097	0	0	0	0.0327518	0.0673338	0.134125	0	0	0.0961235	0	0.0216117	0.045	0.333277	0.947893
GSM404060	0.0117399	0.0599597	0.389146	0.0189606	0.0493032	0.0664653	0.0358755	0	0	0	0.112715	0	0	0	0.0272859	0.0623626	0.0304876	0	0	0.0913463	0	0.0443524	0.007	0.509824	0.867424
GSM404061	0.0636239	0	0.347672	0.0406087	0.0179802	0.0583579	0.0103731	0	0	0	0.100106	0	0	0	0.0248435	0.0424301	0.0158193	0	0	0.18482	0.0118655	0.081499	0.001	0.578244	0.828563
GSM404062	0.0479678	0	0.161306	0.082358	0	0.141131	0	0.0182024	0	0	0.17773	0	0	0	0.0461455	0.0802818	0.11862	0	0	0.0775637	0	0.0486934	0.131	0.224996	0.987171
GSM404063	0.0650023	0	0.27082	0.10606	0	0.0975519	0.00895679	0.0203054	0	0	0.120929	0	0.0508078	0.0101591	0.0664231	0.0161421	0.0882748	0	0	0.0554447	0	0.0231227	0.04	0.343948	0.937237
GSM404064	0.144086	0	0.0469121	0.174128	0	0.00269763	0	0.0112467	0.0239639	0	0.132796	0	0.0240605	0	0.0305097	0.0772161	0.212869	0.0298527	0.00276468	0.0430655	0	0.0438317	0.043	0.335974	0.940426
GSM404065	0.0309498	0	0.302274	0.0235864	0.0458178	0.0878491	0.0225913	0	0	0	0.0863841	0	0	0	0.0154514	0.182179	0.0359475	0	0	0.0778986	0	0.0890708	0.016	0.418382	0.908132
GSM404066	0.0197835	0	0.445529	0.0084645	0.0567173	0.0221107	0.0102941	0	0	0	0.0940065	0	0	0	0.0154916	0.126495	0.046662	0	0	0.0832859	0.00613256	0.0650277	0	0.665189	0.795066
GSM404067	0.0380694	0	0.435686	0.0757282	0	0.0327242	0.0106441	0	0.0374717	0	0.0958701	0	0	0	0.0170723	0.0616202	0.0607591	0	0	0.092626	0	0.0417283	0	0.665785	0.793337
GSM404068	0.0349022	0	0.505987	0.101539	0	0.0265186	0.023249	0	0.0039253	0	0.0772777	0	0	0	0.0120206	0.0536621	0.0319791	0	0	0.0873592	0	0.0415803	0	0.707024	0.763234
GSM404069	0.0748562	0	0.237821	0.123444	0.00205115	0.0422119	0.0515469	0.0142417	0	0	0.13473	0	0	0.0142225	0.111231	0.0221607	0.078935	0	0	0.088475	0	0.00407256	0	0.66696	0.77539
GSM404070	0.088925	0	0.294548	0.144863	0	0	0.0480424	0.0229982	0	0	0.0999473	0	0	0.0302271	0.0904138	0.043946	0.0466329	0	0	0.0776836	0	0.0117719	0	0.632817	0.802363
GSM404071	0.135	0	0.0232997	0.0697671	0	0.0626416	0	0	0.112774	0	0.165605	0	0	0	0.0563544	0.0077516	0.115164	0	0	0.195829	0	0.0558137	0.056	0.308686	0.963025
GSM404072	0.0535707	0	0.367857	0.0330715	0.0458134	0.0696548	0.0434279	0	0	0	0.112255	0	0	0	0.0270473	0.0947639	0.0303371	0	0	0.0774516	0	0.0447501	0.006	0.523094	0.862536
GSM404073	0.0441915	0	0.276853	0.0193931	0.0653015	0.0308894	0.0441513	0	0.0126446	0	0.156662	0	0	0	0.0234047	0.131158	0.0750125	0	0	0.0734487	0	0.0468885	0.014	0.42773	0.903715
GSM404074	0.0437762	0	0.330137	0.0559064	0	0.148322	0.020813	0	0	0	0.132189	0	0	0	0.0316715	0.0540317	0.06788	0	0	0.0827229	0	0.0325501	0.035	0.360833	0.931024
GSM404075	0.246873	0	0.0831896	0	0.00141469	0.0883661	0	0	0.114042	0.0227636	0	0.0238182	0	0.00939826	0.0880637	0.0460824	0.126456	0	0	0.0968597	0	0.0526729	0.035	0.365503	0.929501
GSM404076	0.155593	0	0.0308696	0.0691828	0.00278435	0.119446	0.063882	0.0293734	0	0	0.179572	0	0	0	0.0411985	0.0360661	0.100281	0	0	0.132154	0	0.0395967	0.017	0.416401	0.907166
GSM404077	0.109129	0	0.143616	0.030116	0.00268797	0.110978	0.0730887	0.0128934	0	0	0.159924	0	0	0	0.041466	0.124225	0.044573	0	0	0.0639637	0	0.0833395	0.038	0.350562	0.934427
GSM404078	0.0290485	0.00605956	0.416543	0.0693072	0	0.0960319	0.0278148	0	0	0	0.120535	0	0	0.00843904	0.0196215	0.0630069	0.030112	0.00513557	0	0.0589809	0	0.0493644	0.001	0.602648	0.823348
GSM404079	0.0703056	0	0.456055	0.047702	0	0.0860109	0.0131684	0	0	0	0.0759001	0	0	0	0.0145703	0.0623061	0.0485982	0	0	0.0775399	0	0.0478432	0	0.740863	0.756944
GSM404080	0.0937347	0	0.0499268	0.168998	0	0.120321	0	0	0	0	0.11203	0	0	0	0.04283	0.0767957	0.155951	0	0	0.14035	0	0.0390619	0.021	0.40645	0.911149
GSM404081	0	0.0054354	0.654016	0.0272623	0	0.0342461	0.0124917	0	0	0	0.0576723	0	0	0	0.00247738	0.0933257	0	0.00100984	0	0.0270382	0	0.0850246	0	0.813141	0.674739
GSM404082	0.0319466	0	0.55107	0.0491013	0	0.0310943	0.0155994	0.00813408	0	0	0.0589984	0	0	0	0.00552295	0.0846977	0.021182	0.00112989	0	0.0387729	0	0.10275	0	0.749332	0.737577
GSM404083	0.0805796	0	0.349634	0.0543736	0.0371117	0.0584715	0.0609599	0	0	0	0.0997506	0	0	0	0.0207342	0.0987352	0.0363246	0	0.000172372	0.046876	0	0.0562762	0.01	0.455763	0.893074
GSM404084	0.177915	0	0.0565557	0.112826	0	0.0808268	0.0946277	0.0164417	0	0	0.162643	0	0	0	0.0193834	0.101874	0.0772482	0	0	0.0772189	0	0.0224386	0.027	0.379284	0.923629
GSM404085	0.19353	0	0.0186421	0.0750486	0.0133058	0.116964	0.0686167	0.0253561	0	0	0.123401	0	0	0.031193	0.0402398	0.0719427	0.133425	0	0.0132672	0.0358681	0.00367495	0.0355253	0.015	0.423869	0.903352
GSM404086	0.0524191	0	0.278925	0.0539689	0	0.106469	0.031833	0	0	0	0.127464	0	0	0	0.035607	0.0811889	0.0106651	0	0	0.0839532	0	0.137507	0.033	0.367356	0.927784
GSM404087	0.0625594	0	0.305424	0.0845731	0	0.0563391	0.0430632	0	0	0	0.132668	0	0	0	0.0214307	0.105615	0.029147	0	0	0.0687818	0	0.0903988	0.006	0.516688	0.865159
GSM404088	0.0760862	0	0.311679	0.0655076	0	0.0766881	0.0671585	0	0	0	0.0809204	0	0	0	0.029947	0.0828973	0.0242489	0	0	0.062446	0	0.122421	0.01	0.443783	0.896903
GSM404089	0	0.0520441	0.225577	0.0419984	0	0.0791688	0.0501178	0	0	0	0.121108	0	0	0	0.0911693	0.0311266	0.151367	0	0	0.108617	0	0.0477064	0.009	0.495001	0.871244
GSM404090	0.0276138	0	0.0533452	0.0489059	0	0.180282	0.0476742	0	0	0	0.192204	0	0	0	0.0556007	0.0373874	0.097627	0	0	0.138766	0	0.120593	0.038	0.351727	0.940484
GSM404091	0.0720872	0	0.288565	0.0386696	0	0.0884164	0.0730548	0	0	0	0.105435	0	0	0	0.0322188	0.112773	0.0347851	0	0	0.0697273	0	0.0842681	0.047	0.326133	0.943723
GSM404092	0.0372867	0.0431529	0.229969	0.0885417	0.0507285	0	0.0584093	0.0169229	0	0	0.125073	0	0	0	0.0192192	0.113643	0.0494812	0	0	0.0988379	0	0.0687342	0.026	0.382662	0.921542
GSM404093	0.0162997	0	0.0862197	0.0436106	0	0.0463628	0.00386233	0	0.0668742	0	0.234044	0	0	0	0.0412005	0	0.202388	0	0	0.203384	0	0.0557545	0.074	0.284525	0.976658
GSM404094	0.0937914	0	0.0613357	0.0615933	0	0.118702	0.0643209	0	0	0	0.171697	0	0	0	0.0404213	0.0903687	0.100137	0	0	0.123856	0	0.0737763	0.016	0.420257	0.904674
GSM404095	0.0341966	0.013613	0.248589	0.0625013	0	0.0513651	0.0490144	0	0	0	0.136908	0	0	0	0.0178666	0.0975678	0.0822991	0	0	0.09894	0	0.10714	0.009	0.482234	0.880072
GSM404096	0.069262	0	0.0597544	0.119222	0	0.179344	0.00411366	0.00259152	0.00786221	0	0.135187	0	0.0140606	0	0.0240954	0.159804	0.0694037	0.0384964	0	0.059529	0	0.0572747	0.058	0.30239	0.956237
GSM404097	0.0853184	0	0.282188	0.112342	0	0.0561542	0.0215495	0	0.00700612	0	0.132085	0	0	0.00103276	0.0234876	0.0513675	0.0804005	0	0	0.101794	0	0.0452743	0.005	0.54022	0.853714
GSM404098	0.0455935	0	0.441985	0.0685825	0	0.0834337	0.0014509	0.00678867	0.00998575	0	0.0926519	0	0.0085188	0	0.00538728	0.101821	0.0271033	0.00662289	0	0.0472769	0	0.0527977	0	0.686404	0.78625
GSM404099	0.0646455	0	0.0335779	0.0589701	0	0.130337	0.000893391	0	0.0463016	0	0.19267	0	0	0	0.0281766	0.0242881	0.20995	0	0	0.171023	0	0.0391672	0.047	0.326923	0.950948
GSM404100	0.0724874	0	0.394923	0.0294687	0	0.0793344	0.0144774	0	0.0359956	0	0.134388	0	0	0	0.0120944	0.0518944	0.0491163	0	0	0.0926052	0	0.0332152	0	0.621314	0.815488
GSM404101	0.0437227	0	0.308749	0.104325	0	0.120866	0	0.000354719	0.0023044	0	0.134911	0	0.0129366	0	0.0534557	0.074325	0.064396	0	0	0.0633515	0	0.0163018	0.009	0.485165	0.87687
GSM404102	0.036655	0	0.144219	0.134461	0	0.0340584	0	0.00504765	0.0286747	0	0.151422	0	0	0.0171515	0.0838815	0.0752785	0.175185	0	0	0.0758857	0	0.0380798	0.047	0.326638	0.945853
GSM404103	0.0432099	0	0.357787	0.0597086	0.0100616	0.0531797	0.0286932	0	0	0	0.10516	0	0	0	0.0131032	0.135622	0.0169231	0	0	0.0754263	0	0.101126	0.009	0.475845	0.883276
GSM404104	0.0448778	0	0.393695	0.0321615	0.0273925	0.0438426	0.00390116	0	0	0	0.125995	0	0	0	0.00520256	0.112267	0.00996696	0.00926484	0	0.0667755	0	0.124658	0.003	0.562365	0.842991
GSM404105	0.0054763	0.00149317	0.256191	0.0757643	0	0.15015	0	0	0	0	0.137369	0	0	0.0419209	0.0338529	0.179227	0.0309943	0	0	0.0620665	0	0.025495	0.002	0.566704	0.840335
GSM404106	0.0544524	0	0	0.109434	0	0.161741	0.030879	0.0368646	0	0	0.130212	0	0	0	0.150001	0.0867822	0.119699	0	0	0.0687164	0	0.0512189	0.009	0.492199	0.869466
GSM404107	0.0944148	0	0	0.202675	0	0.0248189	0.0498044	0.0474403	0	0	0.118169	0	0	0	0.111061	0.115726	0.106265	0	0	0.0910502	0	0.0385753	0.005	0.524228	0.85168
GSM404108	0.0638454	0	0.167606	0.14759	0	0.0791232	0.0157562	0.0263179	0	0	0.0994404	0	0	0	0.11849	0.128274	0.0635702	0	0	0.0681226	0	0.0218639	0.001	0.609076	0.810314
GSM404109	0.0682294	0	0.512092	0.0412615	0	0.0427867	0.014825	0	0	0	0.0767383	0	0	0.00426679	0.00585954	0.123005	0.0121623	0	0	0.0682029	0	0.0305708	0	0.794253	0.71892
GSM404110	0.000746694	0.0266684	0.562179	0.0249935	0	0.106526	0.0124728	0	0	0	0.086723	0	0	0	0.000174118	0.0956402	0.00198204	0.0131492	0	0.0438546	0	0.0248906	0	0.800646	0.703751
GSM404111	0.0311548	0	0.328817	0.016064	0.0504695	0.0686562	0.0500369	0	0	0	0.13717	0	0	0	0.0250269	0.072636	0.0954327	0	0	0.0990696	0	0.0254657	0.001	0.590563	0.832165
GSM404112	0.0301735	0	0.47427	0.0288625	0.0197472	0.0254323	0.0540056	0	0	0	0.108715	0	0	0	0.0225188	0.0932068	0.0609017	0	0	0.0562723	0	0.0258951	0	0.75127	0.747923
GSM404113	0.0571707	0	0.339213	0	0	0.112366	0.0193515	0	0	0	0.0931418	0	0	0	0.0144185	0.108495	0.0585794	0.0017152	0	0.0733859	0	0.122163	0.004	0.553663	0.852553
GSM404114	0.0876966	0	0.103134	0.0705901	0	0.141761	0.0335616	0	0	0	0.163214	0	0	0	0.0519442	0.0647734	0.115452	0	0	0.105379	0	0.062494	0.014	0.42734	0.901454
GSM404115	0.0457974	0	0.274819	0.1485	0.0174977	0.0230503	0	0.00906353	0	0	0.103906	0	0	0	0.040093	0.0758656	0.141669	0	0	0.0865117	0	0.0332268	0.005	0.530944	0.860123
GSM404116	0.0902831	0	0.332149	0.114841	0.0447886	0	0.0329332	0	0	0	0.0939337	0	0	0	0.0175235	0.0984858	0.0443827	0	0	0.083604	0	0.0470753	0	0.695548	0.786161
GSM404117	0.13453	0	0.0814057	0.00436876	0	0.149549	0.0223034	0.0334908	0	0	0.131922	0	0	0.0411947	0.0742832	0.0466234	0.138835	0	0	0.122848	0	0.0186461	0.023	0.398929	0.914251
GSM404118	0.0477352	0	0.434645	0.11037	0	0.0895897	0.033147	0.018477	0	0	0.0817145	0	0	0.0149757	0.0155634	0.0677958	0.0178297	0.00387547	0	0.0373002	0	0.0269815	0.009	0.488068	0.87679
GSM404119	0.0491042	0	0.522441	0.0183462	0.012092	0.0797218	0.0145728	0.029015	0	0	0.0823479	0	0	0	0.0141851	0.0299782	0.0255307	0	0	0.065843	0	0.0568222	0	0.733111	0.749212
GSM404120	0.0733984	0	0.36179	0.0286994	0	0.0837943	0.0549365	0.0178053	0	0	0.0832904	0	0	0	0.0350265	0.0865914	0.0674571	0	0	0.062683	0	0.0445277	0	0.684418	0.796642
GSM404121	0.0208934	0	0.531347	0.0642705	0	0.0662221	0.00762019	0.00498625	0	0	0.0749555	0	0	0	0.0293351	0.0910565	0.0330453	0	0	0.0377836	0	0.0384845	0	0.803937	0.707994
GSM404122	0	0.0651353	0.047332	0.11663	0.00194781	0.0655848	0.0415384	0	0	0	0.163597	0	0	0	0.0541786	0.0755299	0.191907	0	0	0.133924	0	0.0426952	0.039	0.346043	0.939353
GSM404123	0	0.0129735	0.460839	0.0639146	0	0.0977053	0.00963782	0.00809192	0	0	0.0814108	0	0	0	0.0197258	0.107055	0.0539552	0	0	0.0411157	0	0.0435748	0.001	0.603597	0.824825
GSM404124	0	0.0173334	0.521136	0.0429779	0	0.100753	0	0.00108137	0	0	0.0696966	0	0	0	0.0145212	0.099589	0.0310551	0.00683992	0	0.0540417	0	0.0409749	0	0.641603	0.800563
GSM404125	0	0.030563	0.230679	0.0658149	0	0.158151	0.0115832	0	0	0	0.127803	0	0	0.0213962	0.022952	0.111964	0.0896997	0.009021	0	0.0741207	0	0.0462522	0.031	0.371169	0.92636
GSM404126	0.00433167	0	0.418578	0.0975679	0	0.0968755	0.00438349	0	0	0	0.0802139	0	0	0	0.015637	0.128273	0.0631201	0	0	0.0661524	0	0.0248669	0	0.626738	0.815061
GSM404127	0.03895	0	0.398307	0.0705564	0.0272539	0.0108391	0.0414198	0	0	0	0.12106	0	0	0	0.0189495	0.0981892	0.0552184	0	0	0.0668058	0	0.052451	0	0.627604	0.814871
GSM404128	0.0283303	0.00849216	0.0637096	0.0991795	0	0.13549	0	0	0	0	0.136327	0	0	0	0.0184175	0.196537	0.126537	0.0208716	0	0.0887043	0	0.077404	0.057	0.305706	0.953858
GSM404129	0.0398831	0	0.0436677	0.0530178	0	0.152996	0.0122052	0	0.0145075	0	0.213122	0	0	0	0.0343186	0.0138084	0.074092	0	0	0.211245	0.0539682	0.083169	0.043	0.336571	0.9537
GSM404130	0.0441252	0	0.051109	0.0440425	0	0.128226	0.0219096	0.00241694	0	0	0.144965	0	0.0119372	0	0.0296099	0.0304555	0.0495894	0.0123483	0	0.123568	0.171321	0.134377	0.039	0.344998	0.93953
GSM404131	0	0.0496447	0.027114	0.0590577	0	0.245128	0	0	0	0	0.213698	0	0	0.0264592	0.0364183	0.0994413	0.119814	0.00643707	0	0.0754703	0	0.0413175	0.066	0.293673	0.966
GSM404132	0.0566807	0	0.26343	0.101082	0.00350454	0.0572999	0.0351662	0.0149917	0	0	0.161252	0	0	0	0.0357948	0.113625	0.0125273	0.00110941	0	0.0985713	0	0.0449655	0.023	0.400726	0.91369
GSM404133	0.076526	0	0.196543	0.127892	0.0104105	0.0448128	0.038608	0.00821668	0	0	0.175006	0	0	0	0.0321457	0.108157	0.0361366	0.000537088	0	0.0966696	0	0.0483403	0.055	0.3156	0.951055
GSM404134	0.15996	0	0.0603043	0.0283052	0	0.076274	0	0	0.0958325	0	0.160889	0	0	0	0.069631	0.0348675	0.11633	0	0	0.161656	0	0.03595	0.087	0.267117	0.976867
GSM404135	0.0824564	0	0.136825	0.144687	0	0.107243	0.0502943	0.0283865	0	0	0.16369	0	0	0	0.0872222	0.0188547	0.0601248	0	0	0.0988405	0	0.0213757	0.01	0.468187	0.881091
GSM404136	0	0.0463444	0.332549	0.171079	0.0024675	0	0.0437555	0.000855902	0.00415478	0	0.111188	0	0	0.0103992	0.0205497	0.117958	0.0298958	0.00384916	0	0.0935106	0	0.0114444	0	0.652368	0.798703
GSM404137	0.00493156	0.0115088	0.500646	0.0695385	0.000143731	0.0475839	0.0264286	0.00517054	0	0	0.105412	0	0	0	0.0589086	0.0853778	0.0276298	0	0	0.0300018	0	0.0267183	0	0.637155	0.797714
GSM404138	0.0104976	0.00353251	0.494511	0.0753085	0	0.053066	0.023796	0.0033029	0	0	0.0920074	0	0	0	0.0602958	0.0852478	0.0298255	0	0	0.0320126	0	0.0365963	0	0.63699	0.798901
GSM404139	0.058115	0	0.297112	0.0201963	0	0.203498	0.0443879	0.0173365	0	0	0.109843	0	0	0	0.0746864	0.0292172	0.0385032	0	0	0.0429665	0	0.0641374	0.009	0.490062	0.873949
GSM404140	0.0968437	0	0.232121	0.0485376	0	0.12158	0.0435826	0	0	0	0.132929	0	0	0	0.0519719	0.0931486	0.0589975	0	0	0.0615993	0	0.0586889	0.035	0.361993	0.929596
GSM404141	0.0169282	0.016052	0.444177	0.0771151	0.00407401	0.0677082	0.0318483	0	0	0	0.135507	0	0	0	0.0221954	0.0782252	0.0123953	0	0	0.0697183	0	0.0240555	0.001	0.583128	0.828678
GSM404142	0.0752617	0	0.385487	0.0402732	0	0.0678237	0.0395493	0.0337823	0	0	0.0813804	0	0	0	0.0655962	0.0710591	0.0458783	0	0	0.0502217	0	0.0436868	0.005	0.533096	0.857461
GSM404143	0.169059	0	0.166602	0.11581	0	0.012861	0	0	0	0	0.0624482	0	0	0	0.0473504	0.115285	0.141614	0	0	0.124229	0	0.0447402	0.038	0.349527	0.934451
GSM404144	0.129771	0	0.0208595	0.051323	0.0680487	0.106741	0	0	0	0	0.155039	0	0	0	0.0269801	0.0768155	0.108608	0	0	0.0573146	0	0.1985	0.073	0.285277	0.968038
GSM404145	0.0855534	0	0.247042	0.0246669	0.0105786	0.0519014	0.0439484	0.0188808	0	0	0.136717	0	0	0	0.0543714	0.0612384	0.0941478	0	0	0.123492	0	0.0474615	0.001	0.593315	0.828477
GSM404146	0.051605	0.0521081	0.0524607	0.100121	0.0647401	0.0655039	0.117267	0	0	0	0.148668	0	0	0	0.0610654	0.0475779	0.0930761	0	0	0.118432	0	0.0273743	0.007	0.512894	0.858101
GSM404147	0.0347813	0	0.314875	0.0111486	0.0298605	0.0870935	0.0258357	0	0	0	0.112718	0	0	0	0.0203202	0.0942712	0.0457829	0	0	0.106612	0	0.1167	0.01	0.454884	0.891536
GSM404148	0.046847	0	0.256604	0.0624826	0	0.115717	0.0331873	0	0	0	0.122295	0	0	0	0.0300002	0.0806506	0.0485106	0	0	0.122167	0	0.0815386	0.014	0.425204	0.903318
GSM404149	0.0979871	0	0.146787	0.0680097	0	0.187881	0.0246126	0.0222007	0	0	0.119315	0	0	0	0.0761982	0.0406278	0.0879226	0	0	0.059087	0	0.0693709	0.01	0.455031	0.889269
GSM404150	0.0384064	0	0.450992	0.0160712	0.0236208	0.074815	0.015677	0	0	0	0.0955523	0	0	0	0.0184336	0.0717524	0.0475397	0	0	0.0661807	0	0.080959	0.001	0.586953	0.832324
GSM404151	0.0165857	0.0129115	0.412956	0.0161067	0.010651	0.0980428	0.0235081	0	0	0	0.108056	0	0	0	0.026211	0.107978	0.0436399	0	0	0.0772589	0	0.0460944	0.004	0.543519	0.853283
GSM404152	0.158167	0	0	0.0597132	0	0.0626615	0	0	0.0611	0	0.131255	0	0	0.00641685	0.0447683	0.0265961	0.304272	0.00184769	0	0.109035	0	0.0341687	0.045	0.331457	0.944211
GSM404153	0.0211486	0.0106496	0.357746	0.068583	0.0320871	0.0311724	0.0900778	0	0	0	0.117116	0	0	0.00481605	0.030008	0.0632137	0.0189777	0	0	0.105691	0.00274992	0.0459631	0.007	0.511235	0.8643
GSM404154	0.0644746	0	0.354703	0.0373152	0.0261387	0.0397949	0.0655849	0	0	0	0.114949	0	0	0	0.0207295	0.0895444	0.0289356	0	0	0.0778269	0	0.0800028	0.015	0.422381	0.905708
GSM404155	0.00921708	0.0215256	0.369313	0.0347739	0.0417943	0.0558005	0.0870632	0	0	0	0.113121	0	0	0.00903992	0.0307559	0.0604743	0.0145369	0	0	0.105272	0	0.0473128	0.007	0.512	0.864238
GSM404156	0	0.0419141	0.297324	0.0672488	0	0.13576	0.0209347	0	0	0	0.141628	0	0	0	0.0168248	0.0609311	0.0350439	0.00159406	0	0.096769	0	0.0840272	0.035	0.366121	0.928817
GSM404157	0.0515647	0	0.458462	0.0141197	0	0.0912021	0.0269293	0	0	0	0.11566	0	0	0.00670065	0.0278455	0.0502981	0.0364168	0	0	0.079079	0	0.0417215	0.001	0.606999	0.819454
GSM404158	0.0388756	0	0.398846	0.0338659	0	0.140589	0.033374	0	0	0	0.0963023	0	0	0	0.00476991	0.0907227	0.0287644	0.00698813	0	0.0462457	0	0.0806559	0.02	0.41091	0.91128
GSM404159	0	0.0185202	0.526636	0.0308294	0.00245354	0.0399803	0.0221244	0	0	0	0.0952357	0	0	0	0.00518434	0.118043	0.0168122	0.00314148	0	0.0338976	0	0.0871419	0.001	0.589054	0.826505
GSM404160	0.0666597	0	0.141271	0.0311638	0	0.139378	0.0456733	0	0	0	0.199343	0	0	0	0.0879554	0.0316861	0.118159	0	0	0.0836295	0	0.055082	0.013	0.431412	0.899475
GSM404161	0	0.0199784	0.492162	0.0568549	0	0.0648011	0.008733	0	0.00317495	0	0.0802988	0	0	0	0.0218934	0.151628	0.010823	0	0	0.0505249	0	0.0391269	0	0.681423	0.781691
GSM404162	0	0.0390543	0.508109	0.0478122	0	0.0473692	0.00733686	0.00216489	0.0105174	0	0.0867505	0	0	0	0.0217286	0.108784	0.0362755	0	0	0.0505273	0	0.03357	0	0.741094	0.749463
GSM404163	0.0143896	0.0109979	0.309887	0.0634756	0	0.138866	0.0143428	0	0	0	0.119529	0	0	0	0.0387134	0.118386	0.0630063	0.00795481	0	0.0627548	0	0.0376974	0.01	0.46387	0.888416
GSM404164	0	0.040541	0.376669	0.00958266	0.0379935	0.050931	0.027337	0	0	0	0.121859	0	0	0	0.0264477	0.0731818	0.0596349	0	0	0.1094	0	0.0664226	0.001	0.600002	0.826318
GSM404165	0.0118228	0.00496793	0.527115	0.0423038	0.048807	0	0.0167282	0	0.0278944	0	0.0840865	0	0	0.000812437	0.00880231	0.0663597	0.0385869	0	0	0.0802597	0	0.0414539	0	0.751423	0.737857
GSM404166	0.0338467	0	0.532538	0.0560938	0	0.0369127	0	0.00129449	0.000142212	0	0.0776938	0	0	0	0.00808482	0.123264	0.0163245	0.00566598	0	0.0534324	0	0.0547063	0	0.752987	0.738774
GSM404167	0.0351009	0	0.59511	0.0778777	0	0	0.00474713	0	0.0190635	0	0.041216	0	0	0	0.00213902	0.10385	0	0	0	0.0603421	0	0.0605538	0	0.804783	0.694172
GSM404168	0.0491561	0	0.497107	0.0117095	0	0.0495422	0.0197845	0	0.0323947	0	0.0734626	0	0	0	0.0154616	0.0776147	0.0245914	0	0	0.0624643	0	0.086711	0.001	0.596666	0.824867
GSM404169	0.193219	0	0.0750037	0.18422	0	0.00877152	0	0	0.0723516	0	0.167759	0	0.0254651	0	0.0356488	0.0526444	0.054962	0	0	0.104632	0	0.0253233	0.079	0.277605	0.97228
GSM404170	0	0.0253268	0.558353	0.0707904	0	0.0295469	0.0118447	0.00663119	0	0	0.0756329	0	0	0	0.0202281	0.0489483	0.0229736	0	0	0.0641927	0	0.0655314	0	0.730047	0.743915
GSM404171	0.0299607	0	0.414004	0.0258996	0.0311898	0.0421322	0.0267216	0.0101607	0	0	0.107071	0	0	0	0.0237526	0.0580702	0.0613302	0	0	0.0893106	0.00278248	0.0776143	0.005	0.53584	0.855876
GSM404172	0.0497787	0.0146668	0.314091	0.0040674	0	0.0912296	0.058929	0.0397808	0	0	0.127781	0	0	0.0220063	0.0767927	0	0.0923866	0	0.0127777	0.0489803	0	0.0467322	0.009	0.478796	0.880797
GSM404173	0.0834589	0	0.266809	0.0590126	0	0.0510336	0.00239275	0	0.0529613	0	0.113684	0	0	0	0.0275587	0.0852859	0.112464	0	0	0.117256	0	0.0280831	0.012	0.436063	0.90042
GSM404174	0.0217886	0	0.327381	0.0356479	0	0.0880578	0	0.0119608	0.0260402	0	0.132539	0	0	0	0.0170677	0.0981817	0.0978686	0	0	0.0892374	0	0.0542291	0.01	0.451088	0.894586
GSM404175	0.235048	0	0.0677604	0.0793481	0	0.0823667	0	0	0.13566	0	0.0791709	0	0	0.0118919	0.0360506	0.0397243	0.0295893	0	0	0.155605	0	0.0477844	0.12	0.233946	0.990861
GSM404176	0.0649125	0	0.346151	0.0754424	0	0.0235776	0.0181841	0	0.0307788	0	0.141367	0	0	0.0123504	0.0343784	0.0509544	0.0692971	0	0	0.081056	0	0.0515511	0.01	0.448493	0.893981
GSM404177	0.0651924	0	0.231857	0.125843	0	0.0778158	0.0152752	0	0.0290214	0	0.133583	0	0	0.0151304	0.0218085	0.0378488	0.05048	0	0	0.103482	0	0.092662	0.026	0.381253	0.922004
GSM404178	0.0249812	0.017631	0.102056	0.144077	0	0.00262049	0.0389669	0	0.0212666	0	0.189455	0	0	0.00128997	0.0416304	0.0373031	0.0766305	0	0	0.188787	0.00936624	0.103939	0.039	0.348911	0.943528
GSM404179	0.0637171	0	0.161212	0.090468	0	0.0516756	0.0284287	0	0.00179859	0	0.17281	0	0.00760908	0	0.0384352	0.0336309	0.123249	0	0	0.148719	0	0.0782473	0.075	0.284442	0.965431
GSM404180	0.0779789	0	0.15186	0.0618399	0	0.0543425	0.0366443	0.0131323	0	0	0.166106	0	0.0328631	0	0.0268151	0.0530415	0.135976	0.00107637	0	0.140713	0	0.0476101	0.046	0.330087	0.943732
GSM404181	0.0505288	0	0.54868	0.0397333	0.00933647	0.0628383	0.0164925	0	0	0	0.0889714	0	0	0.0028161	0.00594949	0.071733	0.019992	0.00335583	0	0.0371146	0	0.0424585	0	0.659972	0.787928
GSM404182	0.0702161	0.0122703	0.0732627	0	0.0317483	0.298608	0	0.0272694	0	0	0.128441	0	0	0	0.013648	0.0178048	0.118764	0	0	0.0953331	0.0226561	0.0899787	0.307	0.130395	1.03061
GSM404183	0.155526	0	0.0207444	0	0	0.134392	0.000353393	0	0.0524352	0	0.118194	0	0	0	0.0608357	0.0459922	0.237615	0	0	0.104627	0	0.0692851	0.026	0.38044	0.922205
GSM404184	0.057305	0	0.377635	0.106677	0.023168	0	0.0731519	0.00583546	0	0	0.0978239	0	0	0.0044983	0.0326528	0.0417262	0.0767889	0	0	0.0735821	0	0.0291556	0.009	0.48688	0.877844
GSM404185	0.119191	0	0	0.0346361	0	0.131838	0.110935	0.0223636	0	0	0.164675	0	0	0.0409994	0.0995057	0.0432564	0.127272	0	0	0.0610687	0	0.0442589	0.011	0.438881	0.896333
GSM404186	0.0511024	0	0.285847	0.0161893	0.0212734	0.0437027	0.0166387	0.019384	0	0	0.125876	0	0	0	0.0360526	0.101058	0.142585	0	0	0.0688554	0	0.0714351	0.007	0.503689	0.875193
GSM404187	0.0812203	0	0.290548	0	0.0219467	0.0982565	0.0270434	0	0	0	0.102328	0	0	0	0.0420978	0.10258	0.118957	0	0	0.0799012	0	0.0351209	0.004	0.551496	0.855815
GSM404188	0.0153918	0	0.441446	0.120053	0	0.0981955	0	0.00491103	0	0	0.0907442	0	0.0125217	0	0.0174035	0.0732757	0.013308	0.00775606	0	0.0625721	0	0.0424216	0.01	0.444632	0.89552
GSM404189	0.0401521	0	0.404012	0.127359	0	0.0220178	0.00956748	0.00805966	0	0	0.117324	0	0	0	0.0213158	0.0514733	0.0462979	0	0	0.108926	0	0.0434946	0.005	0.526511	0.856967
GSM404190	0.145545	0	0.0993089	0.1676	0	0.0315932	0	0	0	0	0.135378	0	0	0	0.0539578	0.092108	0.145858	0	0	0.0871394	0	0.0415115	0.041	0.342419	0.938474
GSM404191	0.0385435	0	0.436869	0.0100879	0.0269457	0.0367214	0.0145886	0	0	0	0.11407	0	0	0	0.0183441	0.114101	0.0422373	0	0	0.0941414	0	0.0533505	0	0.637747	0.806868
GSM404192	0.00380306	0	0.479104	0.0400339	0.029873	0	0.010876	0.00634104	0.0314474	0.0117595	0.0659999	0	0	0.0582422	0.00256369	0.139406	0.0243451	0.00754527	0	0.0513482	0	0.037312	0	0.782721	0.729248
GSM404193	0.0470393	0	0.651522	0.0698316	0	0.0595883	0	0.0103895	0.00225476	0	0.0382153	0	0	0	0.0242686	0.0408723	0.0154159	0	0	0.0215922	0	0.0190103	0	0.837795	0.655298
GSM404194	0.0753606	0	0.263473	0.158353	0.020408	0	0.0969812	0.0439313	0	0	0.101854	0	0	0.0532799	0.0595028	0.0538202	0.0179639	0.00561584	0.0048748	0.0191421	0	0.0254399	0.01	0.444128	0.894887
GSM404195	0.048103	0.019852	0.30034	0.0746437	0	0.0886198	0.0498847	0	0	0	0.122745	0	0	0	0.0362437	0.0678682	0.100976	0	0	0.0636393	0	0.0270843	0.032	0.369144	0.927337
GSM404196	0	0.0613043	0.497074	0.0398248	0.0224559	0.0210618	0.0309953	0	0	0	0.0934852	0	0	0	0.00182339	0.0667813	0.027874	0.00168313	0	0.0527733	0	0.0828636	0	0.68736	0.778873
GSM404197	0	0.0259753	0.519062	0.0629575	0	0.0556833	0.017109	0	0	0	0.090344	0	0	0	0.00366571	0.0543465	0.0333439	0.00287845	0	0.0546698	0	0.0799645	0	0.745113	0.742954
GSM404198	0.0600019	0	0.229481	0.0324792	0.0494875	0.0706098	0.0283408	0	0	0	0.149855	0	0	0.0173316	0.0495819	0.0511723	0.0376829	0	0	0.0930247	0	0.130951	0.054	0.316135	0.949694
GSM404199	0.155459	0	0.00233681	0.0670111	0	0.156862	0.122117	0.0549228	0	0	0.159203	0	0	0	0.104415	0	0.0666144	0	0	0.0460005	0	0.0650589	0.039	0.347913	0.945792
GSM404200	0.179154	0	0	0.0591002	0	0.142996	0	0.0660673	0	0	0.108076	0	0	0	0.116821	0.0239069	0.119812	0	0	0.122653	0	0.0614144	0.012	0.43678	0.89833
GSM404201	0	0.0259251	0.15974	0.10504	0	0.142095	0.0224997	0	0	0	0.11571	0	0	0	0.0452255	0.081096	0.143654	0	0	0.0807758	0	0.0782392	0.056	0.307287	0.951608
GSM404202	0	0.0371786	0.0478605	0.128499	0	0.285336	0	0.0259065	0	0.0230924	0.00784585	0	0	0	0.0470634	0.106195	0.108896	0	0	0.108741	0.0205103	0.0528755	0.193	0.185686	1.00889
GSM404203	0.040797	0	0.0559331	0.137078	0	0.170337	0.0983812	0.0473115	0	0	0.0838632	0	0	0.0030955	0.074644	0.137291	0.0865233	4.51543e-05	0	0.0401553	0	0.0245446	0.031	0.370785	0.927341
GSM404204	0.0240119	0	0.508446	0.0797208	0	0.0449763	0.0273681	0.00729728	0	0	0.0814948	0	0	0	0.0107303	0.0952783	0.0253238	0.000849067	0	0.0360983	0	0.0584047	0	0.795622	0.718689
GSM404205	0.0575515	0	0.458709	0.0895367	0	0.021643	0.0391854	0.0119791	0	0	0.0832234	0	0	0	0.0267064	0.103362	0.0361043	0	0	0.042232	0	0.0297668	0	0.755789	0.74884
GSM404206	0.0951033	0	0.146597	0.0799466	0	0.0892322	0.00539592	0	0	0	0.135369	0	0	0	0.0392419	0.0740047	0.141074	0	0	0.104664	0	0.089371	0.027	0.379658	0.922355
GSM404207	0.0241237	0	0.630174	0.0591586	0	0.0249725	0.00815693	0	0.0167173	0	0.0459346	0	0	0	0.0128035	0.107116	0	0	0	0.0259526	0	0.044891	0	0.865978	0.64467
GSM404208	0.0797158	0	0.459602	0.00346281	0.00727808	0.0711819	0.0147356	0	0	0	0.0712672	0	0	0	0.0151148	0.115932	0.0382884	0	0	0.0589829	0	0.0644386	0	0.690284	0.785407
GSM404209	0	0.0194991	0.653971	0.0691024	0	0.0375563	0.0280353	0.00288548	0	0	0.0468969	0	0	0	0.00801146	0.0598318	0.00633304	0	0	0.0368831	0	0.0309947	0	0.868274	0.634381
GSM404210	0.0510374	0	0.611852	0.0590755	0	0.0516311	0.00511325	0.0023014	0	0	0.0591313	0	0	0	0.00968728	0.0590062	0	0	0	0.0397919	0	0.0513722	0	0.771167	0.711567
GSM404211	0.0795107	0	0.648764	0.0389201	0.0125787	0	0.00562378	0	0.00239351	0	0.0612436	0	0	0.0106934	0	0.0798481	0	0.00597025	0	0.0327304	0	0.0217231	0	0.861202	0.643039
GSM404212	0.0739783	0	0.609967	0	0.0630208	0	0.0340709	0	0	0.0131218	0.0423332	0	0	0.0285068	0.00694346	0.0499015	0.00761248	0	0	0.0283063	0	0.0422368	0	0.847733	0.664775
GSM404213	0.0577427	0	0.457752	0.0836392	0	0.00501757	0.00585323	0.00417902	0.0273219	0	0.0792785	0	0	0	0.0100928	0.0954843	0.0284146	0.00453336	0	0.0617607	0	0.0789301	0	0.718747	0.767713
GSM404214	0.00414221	0.00309343	0.509159	0.0369161	0.0125568	0.0247046	0.00835887	0	0.0120612	0	0.0971339	0	0	0.0508188	0.00260475	0.123525	0	0.00464986	0	0.0583293	0	0.0519458	0	0.763813	0.731246
GSM404215	0	0.053319	0.348289	0.0302182	0	0.167327	0	0	0	0	0.108325	0	0	0	0.0391318	0.0851574	0.0840414	0	0	0.0470256	0	0.0371668	0.009	0.486456	0.880173
GSM404216	0.0703176	0	0.30746	0.0421857	0	0.0430403	0.0448061	0	0	0	0.138622	0	0	0	0.0470088	0.0662598	0.109575	0	0	0.0787661	0	0.0519594	0.001	0.585905	0.835688
GSM404217	0.0580388	0	0.59306	0.0154534	0	0.0289312	0.0069417	0.000673315	0	0	0.0489555	0	0	0	0.0154081	0.0953682	0.0491523	0	0	0.053727	0	0.0342906	0	0.782003	0.712586
GSM404218	0.0276015	0	0.50292	0.0226589	0.0344187	0	0.0220466	0	0	0	0.104778	0	0	0	0.0199902	0.0917295	0.0390446	0	0	0.0627346	0	0.0720772	0.003	0.559584	0.841514
GSM404219	0.0103755	0.0158776	0.456896	0.0787492	0	0.0478643	0.0460351	0.0240327	0	0	0.0858231	0	0	0	0.0345388	0.0701644	0.0387469	0	0	0.0509855	0	0.0399103	0.001	0.607859	0.820392
GSM404220	0	0.0406708	0.367984	0.0304383	0	0.117423	0.00439947	0.00558396	0	0	0.138605	0	0	0	0.0204661	0.0713475	0.0548113	0.00286827	0	0.0707543	0	0.0746477	0.009	0.483571	0.879738
GSM404221	0	0.0411339	0.343194	0.080719	0.0319771	0.0172572	0.0409874	0.00710251	0.00126412	0	0.136597	0	0	0.0206078	0.00515373	0.0976301	0.0288002	0.0099721	0	0.0918404	0	0.0457638	0.004	0.548267	0.849907
GSM404222	0.131953	0	0.117279	0.0998195	0	0.102495	0	0.0225705	0.0190704	0	0.100748	0	0.0203276	0	0.0574688	0.0782742	0.128534	0	0.032595	0.033183	0	0.0556812	0.171	0.197623	0.990803
GSM404223	0.0491475	0	0.402104	0.0832137	0	0.0987423	0	0	0.00444873	0	0.104531	0	0	0	0.0146166	0.078266	0.0359575	0.0102926	0	0.0765923	0	0.042088	0.003	0.561827	0.84401
GSM404224	0.0249391	0	0.515393	0.0445455	0.00733917	0.0534522	0.0416483	0	0	0	0.105993	0	0	0	0.010861	0.0877762	0.01107	0.00111197	0	0.0446594	0	0.0512113	0	0.624394	0.808012
GSM404225	0	0.0600494	0.165016	0.100365	0	0.143409	0.0200014	0	0	0	0.15345	0	0	0	0.0265914	0.088306	0.118249	0	0	0.0858311	0	0.0387316	0.028	0.377473	0.92363
GSM404226	0.10584	0	0.17865	0.0895617	0	0.0806712	0.0195015	0	0	0	0.107129	0	0	0	0.0650566	0.0349097	0.185859	0	0	0.0894065	0	0.0434143	0.006	0.519983	0.863728
GSM404227	0.0862767	0	0.232364	0.0056528	0	0.125587	0	0	0	0	0.115148	0	0	0	0.0264289	0.0746475	0.181219	0	0	0.0939629	0	0.0587138	0.009	0.473373	0.887522
GSM404228	0.0669461	0	0.0741085	0.0788004	0	0.221052	0	0.000260231	0.017757	0	0.151385	0	0.00861908	0	0.0271482	0.0596681	0.175956	0.00524293	0	0.0600053	0	0.0530515	0.17	0.198028	0.999114
GSM404229	0	0.0208985	0.545146	0.0382529	0	0.0828767	0.0208136	0	0	0	0.0754181	0	0	0	0.00775313	0.0773368	0.025745	0.00242361	0	0.0450715	0	0.058264	0	0.815043	0.700366
GSM404230	0	0.00376431	0.584807	0.0179542	0	0.0621719	0.00369611	0	0	0	0.0821473	0	0	0	0.00470099	0.0753736	0.0218704	0.00355735	0	0.0499388	0	0.0900182	0	0.739698	0.735923
GSM404231	0.0319461	0.00657213	0.357522	0.00685814	0.00159318	0.0997316	0.0265201	0	0	0	0.150762	0	0	0.0222393	0.0184914	0.0945168	0.0335078	0	0	0.091538	0	0.0582021	0.007	0.504288	0.869675
GSM404232	0.0737284	0	0.235541	0.0422077	0	0.116128	0.00309183	0	0.00835732	0	0.125937	0	0	0.0236731	0.025525	0.0737357	0.0990485	0	0	0.10752	0	0.0655062	0.008	0.499652	0.873727
GSM404233	0.108591	0	0.0674214	0.0710015	0	0.109399	0.00378096	0	0.0626172	0	0.140869	0	0.0243073	0	0.0519409	0.0195158	0.215805	0	0	0.0999146	0	0.0248365	0.041	0.342523	0.938343
GSM404234	0.0306472	0	0.67814	0.0136351	0	0.0268784	0.0203419	0	0	0	0.0509494	0	0	0	0.010827	0.0785254	0.0196066	0	0	0.0272902	0	0.043159	0	0.888097	0.614752
GSM404235	0	0.0594807	0.206322	0.0984992	0	0.0605511	0.068938	0	0	0	0.139773	0	0	0	0.0327319	0.0673855	0.0914184	0	0	0.093123	0	0.0817779	0.044	0.335454	0.940634
GSM404236	0.114596	0	0.169434	0.0698746	0	0.0691388	0	0.0241103	0	0	0.109556	0.00175695	0	0	0.023342	0.102918	0.165069	0	0.0405298	0.00605408	0	0.103621	0.038	0.349878	0.934707
GSM404237	0.0238307	0	0.588209	0.0220704	0.00461122	0.0508414	0.0271387	0	0	0	0.0885795	0	0	0	0.00492099	0.0638682	0.0347971	0.000819614	0	0.0415755	0	0.0487374	0	0.85439	0.665248
GSM404238	0.0656767	0	0.367906	0	0.0496001	0.0641187	0.0260702	0	0	0	0.0965613	0	0	0	0.0295669	0.0945361	0.0715728	0	0	0.0716063	0	0.0627844	0	0.679533	0.797449
GSM404239	0.0378097	0	0.0746099	0.0373506	0	0.17235	0	0.007478	0	0	0.135539	0	0	0	0.0875954	0.10351	0.253304	0	0	0.0401986	0	0.0502557	0.01	0.453943	0.889985
GSM404240	0.0347737	0	0.387228	0.0912313	0	0.0658983	0	0.0324443	0	0	0.0786445	0	0	0	0.0212026	0.0839128	0.0631356	0.00743278	0.0282712	0.0486965	0	0.0571282	0.005	0.538576	0.859393
GSM404241	0.0244313	0	0.318004	0.0578229	0	0.144756	0	0.0130564	0.00573581	0	0.101136	0	0	0	0.0223107	0.0890492	0.085873	0	0.00406302	0.0606032	0	0.0731582	0.011	0.440296	0.899434
GSM404242	0.0709344	0	0.108098	0.109378	0	0.181809	0.0177936	0	0	0	0.142936	0	0.0154289	0.00601425	0.0898786	0	0.0821588	0	0.0137069	0.107852	0	0.0540117	0.036	0.360313	0.934502
GSM404243	0.102446	0	0.024836	0.0174849	0	0.17094	0.0312872	0	0	0	0.153334	0	0	0	0.0769791	0.107586	0.0660512	0	0	0.153233	0	0.0958211	0.031	0.371309	0.929993
GSM404244	0.112812	0	0.074969	0.0477456	0	0.137915	0.0487761	0	0	0	0.121425	0	0	0	0.0828649	0.0489836	0.149684	0	0	0.125982	0	0.0488431	0.012	0.434097	0.898355
GSM404245	0.130008	0	0	0.00114513	0.006822	0.179204	0.0701805	0	0	0	0.211961	0	0	0.00929202	0.11163	0.00498139	0.159262	0	0	0.087722	0	0.0277922	0.029	0.3762	0.931145
GSM404246	0.0269387	0	0.463712	0.0505772	0	0.032991	0.0360393	0.00474079	0	0	0.0870888	0	0	0	0.0464561	0.0579966	0.10912	0	0	0.0463443	0.00186346	0.0361313	0	0.777698	0.735917
GSM404247	0.0168123	0	0.491154	0.046649	0	0.0608591	0	0.0176591	0	0	0.0974458	0	0	0	0.0148707	0.0951703	0.0584404	0	0	0.0498509	0	0.0510886	0	0.671351	0.788982
GSM404248	0	0.0297054	0.518434	0.0458214	0	0.101264	0.00901463	0	0	0	0.071304	0	0	0	0.00827092	0.0812498	0.0621864	0.00447629	0	0.0415454	0	0.0267274	0	0.653639	0.796457
GSM404249	0.0573731	0	0.522204	0.0649656	0.0160132	0	0.0282637	0.00248978	0	0	0.0887513	0	0	0.0142046	0.00643487	0.0887968	0	0.0108484	0	0.041699	0.0171775	0.0407778	0	0.801288	0.712764
GSM404250	0.01102	0	0.677283	0.0654386	0.0259233	0	0.00775061	0	0	0	0.0551696	0	0	0	0.00518094	0.0795404	0.00441874	0.000870097	0	0.0267406	0.00971058	0.0309536	0	0.843922	0.647027
GSM404251	0.117617	0	0.117279	0.111342	0	0	0.0525572	0.0156424	0.0679572	0	0.197956	0	0	0.0237045	0.0339075	0.018306	0.0824509	0	0	0.130615	0	0.0306661	0.023	0.399346	0.915086
GSM404252	0.0621558	0	0.282612	0.121581	0	0.0524397	0.0139735	0	0.0263843	0	0.130188	0	0	0	0.0274791	0.0692058	0.0796757	0	0	0.0972922	0	0.0370126	0.01	0.45073	0.89292
GSM404253	0	0.0334203	0.451945	0.0554974	0	0.0636203	0.0119517	0.00796304	0.000777867	0	0.0936029	0	0.0056149	0	0.0189915	0.0994611	0.0766844	0	0	0.0457727	0	0.0346965	0	0.622156	0.818343
GSM404254	0	0	0.592295	0.0826927	0	0.0574247	0	0.0146793	0.00811387	0	0.0455103	0	0	0	0.0208298	0.0747173	0.0330856	0.00797342	0	0.033293	0	0.0293852	0	0.758607	0.723486
GSM404255	0.0610669	0	0.658257	0.0731535	0	0.0236765	0.0136729	0.00479015	0.00123612	0	0.0456623	0	0	0	0.00413701	0.062609	9.69582e-06	0	0	0.0264687	0	0.0252599	0	0.865684	0.635682
GSM404256	0.083649	0	0.409752	0	0	0.078768	0.0325704	0	0.0199414	0	0.110496	0	0	0.000465908	0.0177427	0.0738855	0.0955622	0	0	0.0525079	0	0.024658	0.003	0.56405	0.848019
GSM404257	0.0617941	0	0.537757	0.0221484	0.00053433	0.0514347	0.00114385	0	0	0	0.110755	0	0	0	0.00499174	0.0887721	0.00919326	0.00209972	0	0.0750061	0	0.034369	0	0.741051	0.741046
GSM404258	0.004999	0.00915258	0.653427	0.0205695	0	0.0408984	0.0137945	0	0	0	0.063798	0	0	0	0.00135785	0.0778142	0.0258265	0.000412461	0	0.0294679	0	0.0584821	0	0.841318	0.65752
GSM404259	0	0.01771	0.757733	0.0298846	0	0.0137875	0.000414171	0	0.0057368	0	0.042211	0	0	0	0.000113914	0.0454304	0.0369855	0	0	0.0235988	0	0.0263947	0	0.878347	0.596529
GSM404260	0.00509922	0	0.565224	0.0180087	0	0.0738885	0.00731168	0.013725	0.00366508	0	0.0710931	0	0	0	0.00643725	0.0725089	0.0497361	0.00204209	0	0.046591	0	0.0646691	0	0.727188	0.749864
GSM404261	0.0194662	0	0.399165	0.0124513	0.066841	0.0257683	0.0116789	0	0	0	0.112244	0	0	0	0.0149123	0.129365	0.0308197	0	0	0.095852	0	0.0814361	0.012	0.434452	0.900474
GSM404262	0.000217934	0.00992805	0.509247	0.0576766	0	0.0829693	0.0170179	0	0	0	0.0935912	0	0	0	0.0115307	0.073276	0.0463768	0.00275736	0	0.0531926	0	0.0422188	0.001	0.611697	0.815842
GSM404263	0.0407575	0	0.632722	0	0.0419654	0.000296952	0.00607117	0	0	0	0.0352248	0	0	0	0.00809946	0.134565	0.015533	0	0	0.0404023	0	0.0443621	0	0.862717	0.648023
GSM404264	0.0188217	0	0.59477	0.0308035	0	0.0578838	0.0172043	0	0	0	0.0784498	0	0	0	0.00561958	0.0879978	0.0247017	0	0	0.0338684	0	0.0498799	0	0.774629	0.715466
GSM404265	0	0.0509609	0.31236	0.115825	0	0.109472	0	0.0029257	0.0197153	0	0.10996	0	0.00654987	0	0.013047	0.103342	0.0424603	0.0149732	0	0.0794102	0	0.0189993	0.005	0.527438	0.860603
GSM404266	0.0393084	0	0.198902	0.0933433	0	0.146072	0.0144465	0.00249562	0.00412873	0	0.130524	0	0	0	0.038948	0.126924	0.088599	0	0	0.0722394	0	0.0440694	0.01	0.46417	0.887338
GSM404267	0	0	0.103213	0.187539	0	0	0	0	0.234844	0	0.162966	0	0.0254887	0.0160362	0.0178651	0.0931904	0	0	0	0.154964	0	0.00389408	0.107	0.246819	0.995497
GSM404268	0.0523622	0	0.610468	0	0.0303527	0	0.0304352	0	0.012066	0	0.0667287	0	0	0.0168008	0.0103485	0.0636957	0.0119876	0	0	0.0332848	0	0.0614698	0	0.86965	0.648936
GSM404269	0.0823883	0	0.43715	0.0470199	0	0	0	0	0.0397198	0.0267314	0.0332488	0	0	0.104966	0.00361581	0.104158	0	0.000125506	0	0.0728823	0	0.0479932	0	0.812657	0.712506
GSM404270	0.0720266	0	0.343124	0.0538036	0	0.0999457	0	0	0.023276	0	0.0675659	0	0	0.00843847	0.0181243	0.0876896	0.110964	0	0	0.0446555	0	0.0703862	0.006	0.521063	0.869686
GSM404271	0	0.0226538	0.562322	0.00325238	0.0334767	0.0379031	0.00329137	0	0	0	0.077807	0	0	0	0.0118969	0.0796903	0.0284904	0	0	0.0880349	0	0.0511811	0	0.673725	0.776856
GSM404272	0.0302153	0	0.612187	0.00603873	0.0241499	0.0369433	0.0132719	0	0	0	0.0498105	0	0	0	0.01326	0.0942389	0.0127394	0	0	0.0634212	0	0.0437237	0	0.742282	0.731139
GSM404273	0	0.0472163	0.283066	0.0331899	0	0.129012	0	0	0.0048398	0	0.15561	0	0	0	0.0417675	0.0726976	0.103393	0	0	0.0818298	0	0.0473783	0.045	0.332248	0.941955
GSM404274	0.0132345	0.0107539	0.438129	0.0166593	0.0653347	0.0189958	0.0384069	0	0	0	0.0824861	0	0	0	0.0184015	0.117849	0.0620368	0	0	0.0643111	0	0.0534014	0.001	0.611182	0.823962
GSM404275	0.0330509	0	0.520807	0	0.0491831	0.0076972	0.00573003	0	0	0	0.0612448	0	0	0	0.0179584	0.118319	0.0747794	0	0	0.0681211	0	0.0431089	0	0.672137	0.786493
GSM404276	0.0625947	0	0.390172	0	0.0304185	0.0838416	0.0247852	0	0	0	0.0891317	0	0	0	0.0175745	0.101822	0.010662	0	0	0.0675953	0.00941143	0.111991	0.007	0.509162	0.869091
GSM404277	0.0698281	0	0.621736	0	0.0330298	0.0181854	0.0274495	0	0	0	0.0330676	0	0	0.00379379	0.0185495	0.080328	0.0126535	0	0	0.0292278	0	0.0521515	0	0.73673	0.73415
GSM404278	0.0900244	0	0.333608	0.0413438	0	0.0908103	0.0518269	0.0461356	0	0	0.111236	0	0	0.018498	0.0434189	0.0371798	0.0259352	0.0164196	0	0.0622045	0	0.0313583	0.003	0.559864	0.845739
GSM404279	0.0754656	0	0.49273	0.0240005	0.0021509	0.0329637	0.0278592	0	0.0029447	0	0.110748	0	0	0.0018753	0.0260169	0.0698178	0.0442685	0	0	0.0571605	0	0.0319979	0	0.706884	0.767993
GSM404280	0.107755	0	0.463998	0	0.0316104	0.0293283	0.0266482	0	0	0	0.0649767	0	0	0	0.00816105	0.0726317	0.0121218	0	0	0.050409	0.00383898	0.128521	0.007	0.51021	0.866489
GSM404281	0.130538	0	0.417413	0	0.0206791	0.0442399	0.0213771	0	0	0	0.0749188	0	0	0.0310072	0.00967941	0.0985797	0.0124017	0	0	0.0723518	0	0.0668134	0.001	0.593971	0.831351
GSM404282	0.00469948	0	0.624104	0.0518692	0	0.060656	0	0	0	0	0.0554	0	0	0	0.00295595	0.0710205	0.011371	0.00403828	0	0.063753	0	0.0501326	0	0.734178	0.732855
GSM404283	0.02636	0	0.632408	0.0598213	0	0.0062606	0.00553928	0.0110047	0.0155541	0	0.0450247	0	0	0	0.00369034	0.0903351	0.0118287	0.000732727	0	0.0485433	0	0.0428971	0	0.848827	0.656891
GSM404284	0.0303541	0	0.320429	0.060619	0.00644132	0	0.000252733	0	0.0256542	0	0.057916	0	0	0	0.0252041	0.108522	0.272162	0	0	0.0411782	0	0.0512671	0.004	0.550029	0.858047
GSM404285	0.0600322	0	0.506053	0.048339	0	0.0740243	0.014117	0	0	0	0.0800213	0	0	0.00753263	0.0109692	0.0708443	0	0.00733522	0	0.0487302	0	0.0720018	0	0.661459	0.790291
GSM404286	0.10991	0	0.616212	0.0555041	0	0.00927801	0.0162526	0.0110141	0	0	0.0261716	0	0	0	0.0145767	0.053869	0.0214721	0	0	0.0371987	0	0.028541	0	0.821799	0.679359
GSM404287	0	0	0.739151	0.0493858	0	0.0364301	0.00433891	0.00787686	0.00224959	0.0175358	0.00872913	0	0	0	0.0128874	0.0651636	0	0	0	0.0245955	0	0.0316565	0	0.923483	0.558676
GSM404288	0.0125925	0	0.733538	0.0557915	0	0.0224243	0.0198554	0.00851203	0	0	0.0252233	0	0	0	0.00609377	0.0632514	0	0	0	0.017555	0	0.0351623	0	0.925852	0.560323
GSM404289	0.00530726	0	0.77198	0.0329448	0	0.0412467	0.00684719	0	0	0	0.0375611	0	0	0	0.00520215	0.0470409	0.00463879	0	0	0.02538	0	0.0218507	0	0.890936	0.578245
GSM404290	0.076908	0	0.427627	0.0336583	0	0.0728404	0.0214372	0	0	0	0.0880601	0	0	0.0475823	0.0069681	0.0922752	0.00377132	0.000370294	0	0.0658434	0	0.0626584	0.001	0.595739	0.829003
GSM404291	0.0235536	0.00762769	0.556571	0.0584167	0	0.0466478	0.0285175	0.0123887	0.00110546	0	0.100842	0	0.00440511	0.0139339	0.00615136	0.0321376	0.0241421	0.00154732	0	0.0644556	0	0.017557	0	0.824579	0.685239
GSM404292	0.0144505	0.00657529	0.606111	0.0728355	0	0.0284004	0.0158734	0.0091475	0.00559288	0	0.0669858	0	0.0082778	0.0239916	0.00373175	0.0497251	0.0125443	0.0053997	0	0.0547528	0	0.0156049	0	0.860792	0.652725
GSM404293	0.0504096	0	0.59992	0.0774623	0	0	0.00776744	0.00991238	0.0243581	0.00439271	0.0533016	0	0	0	0.00106438	0.0958712	0	0.00789512	0	0.0368284	0	0.0308164	0	0.868201	0.652279
GSM404294	0.0680821	0	0.47128	0.109171	0	0.0266029	0.0340425	0.00821398	0	0	0.0803965	0	0	0	0.00858326	0.0795276	0.0312976	0.00117214	0	0.045408	0	0.0362224	0	0.745428	0.75172
GSM404295	0.0257383	0	0.649277	0.00871309	0.0144885	0.0229249	0.0119091	0	0.00303671	0	0.0607259	0	0	0	0.00819365	0.0684015	0.0147219	0.00207308	0	0.0695176	0	0.0402785	0	0.797045	0.686736
GSM404296	0	0.0642889	0.57492	0.00985374	0.0379057	0.0138215	0.0190955	0	0	0	0.0713462	0	0	0	0.0123974	0.0759903	0.0233601	0	0	0.0640693	0	0.0329518	0	0.719258	0.751249
GSM404297	0.0523834	0	0.638439	0.0117384	0.0133458	0.0080268	0.0222358	0	0	0	0.0691586	0	0	0	0.00606091	0.0875875	0	0	0	0.0349015	0	0.0561221	0	0.87995	0.632134
GSM404298	0.09218	0	0.57595	0.0198565	0	0.0462757	0.0201544	0	0	0	0.0414535	0	0	0.00433844	0.00681147	0.0634623	0.0144637	3.35128e-05	0	0.0241637	0	0.090857	0	0.701288	0.761982
GSM404299	0.00520823	0.0101976	0.432198	0	0.0478681	0.0564307	0.0396521	0	0	0	0.105074	0	0	0	0.0177358	0.102184	0.0591672	0	0	0.0840396	0	0.040245	0.001	0.578581	0.836847
GSM404300	0	0.0156458	0.501061	0	0.0101136	0.0657101	0.0351676	0	0	0	0.0917872	0	0	0	0.0186964	0.0829531	0.0658578	0	0	0.0681855	0	0.0448218	0	0.640407	0.803411
GSM404301	0.0450353	0.0246364	0.44187	0.00407903	0	0.0705876	0.0340047	0.00609174	0	0	0.108338	0	0	0	0.0518552	0.0131625	0.0821664	0	0	0.0774849	0	0.040688	0.001	0.609871	0.818294
GSM404302	0.0568236	0	0.44236	0.0105197	0.000314527	0.0705654	0.0200237	0.00414394	0	0	0.0954041	0	0	0	0.0363444	0.099474	0.0568736	0	0	0.0530036	0	0.0541499	0	0.698887	0.780926
GSM404303	0.0872704	0	0.29177	0.0377549	0	0.125382	0.00961705	0	0	0	0.0892982	0	0	0.0035788	0.0315921	0.0405109	0.0596005	0	0	0.166388	0	0.0572359	0.025	0.388671	0.918996
GSM404304	0.0282416	0	0.183675	0.0467059	0	0.217602	0.00334413	0.0166769	0	0	0.114537	0	0.0929201	0	0.0171899	0.0414691	0.0349294	0.0184186	0	0.154692	0	0.0295982	0.197	0.182132	1.00456
GSM404305	0.114875	0	0.148068	0.018162	0.0285722	0.137258	0.039123	0	0	0	0.135199	0	0	0.0332067	0.0481207	0.0435381	0.0596151	0	0	0.125552	0	0.0687116	0.025	0.385505	0.920085
GSM404306	0.057463	0	0.231256	0.0596244	0	0.147674	0.00653852	0	0	0	0.142884	0	0	0	0.0416792	0.0782597	0.0549638	0	0	0.122097	0	0.0575603	0.009	0.474781	0.880842
GSM404307	0.0305536	0.00321289	0.33311	0.0949606	0	0.0564744	0.0404808	0.0132569	0	0	0.106394	0	0	0.0285494	0.0128995	0.07466	0.0650426	0	0	0.0692651	0	0.0711407	0.001	0.605167	0.828535
GSM404308	0.0605666	0	0.288221	0.0355027	0.011008	0.0440414	0.0845176	0	0	0	0.135706	0	0	0	0.0175243	0.108363	0.0884449	0.000277962	0	0.0561618	0	0.069665	0.001	0.611251	0.829106
GSM404309	0.0438776	0	0.566129	0.037904	0	0.0545032	0.0379281	0.00660692	0	0	0.0880774	0	0	0	0.0068662	0.063115	0.0160147	0.00720578	0	0.042941	0	0.0288313	0	0.828198	0.686042
GSM404310	0.0323609	0	0.564693	0.0536402	0	0.0384866	0.00255757	0	0.0219113	0	0.0805283	0	0	0	0.00527247	0.09725	0.00859512	0.00421411	0	0.0641396	0	0.026351	0	0.790262	0.708729
GSM404311	0.103212	0	0.363934	0.0338174	0	0.0588414	0.0162915	0.0232703	0	0	0.130324	0	0	0	0.0268276	0.0343908	0.0483446	0	0	0.0903348	0	0.070411	0.004	0.54351	0.852444
GSM404312	0.0636962	0	0.571048	0.00169977	0.00740606	0.0453156	0.0140263	0	0	0	0.0671174	0	0	0	0.0103254	0.086938	0.0150503	0	0	0.0552823	0	0.0620951	0	0.683607	0.772657
GSM404313	0.0807563	0	0.36327	0.0573221	0	0.03057	0.0283526	0.00340354	0.00125096	0	0.107876	0	0	0	0.0151433	0.0475814	0.0798422	0	0	0.102027	0	0.0826051	0.002	0.576453	0.839391
GSM404314	0.00871237	0.053062	0.172612	0.0737834	0	0.0790217	0.0459183	0.0190741	0	0	0.148534	0	0	0	0.00920388	0.0575913	0.058504	0.00486797	0	0.101082	0	0.168034	0.008	0.497286	0.869791
